# Supplementary material for: Seasonality of deaths with respect to age and cause in Chitral District Pakistan
Source: PLoS One. 2019 Dec 6;14(12):e0225994. doi: 10.1371/journal.pone.0225994 (PMC6897406; doi:10.1371/journal.pone.0225994)
Supplement: S1 Data — (XLSX) [file pone.0225994.s001.xlsx]

## Sheet: Sheet1
S.No	Age(rounded)	Month	Year	Gender	Cause
1	23	Jul	2011	M	External
2	7	Sep	2011	M	External
3	73	Jul	2011	F	Kidney
4	105	Jul	2011	F	Cardiovascular
5	80	Sep	2011	F	Cardiovascular
6	80	Sep	2011	F	Cardiovascular
7	23	Aug	2011	M	External
8	75	Nov	2011	F	Others
9	80	Sep	2011	F	Cardiovascular
10	0	Nov	2011	F	Respiratory
11	65	Nov	2011	F	Kidney
12	75	Nov	2011	M	Others
13	80	Sep	2011	M	Cardiovascular
14	60	Nov	2011	M	Cardiovascular
15	60	Nov	2011	M	Cardiovascular
16	81	Dec	2011	M	Kidney
17	66	Nov	2011	M	Others
18	0	Dec	2011	M	Infection
19	70	Mar	2011	F	Cardiovascular
20	75	Mar	2011	F	Cardiovascular
21	0	May	2011	M	Others
22	36	Mar	2011	F	Cardiovascular
23	65	Jun	2011	M	Others
24	0	Jun	2011	M	Others
25	0	Apr	2011	M	Others
26	80	Jan	2011	F	Kidney
27	58	Feb	2011	F	Others
28	105	Jan	2011	M	Others
29	65	Jan	2011	M	Cardiovascular
30	40	Feb	2011	M	Cardiovascular
31	0	Mar	2011	M	Others
32	75	Feb	2011	F	Cardiovascular
33	80	Feb	2011	F	Kidney
34	75	Feb	2011	F	Cardiovascular
35	48	May	2011	F	Cardiovascular
36	52	Apr	2011	M	Kidney
37	0	Apr	2011	M	Others
38	0	Jun	2011	F	Respiratory
39	0	Apr	2011	M	Respiratory
40	90	Oct	2011	M	Kidney
41	70	Oct	2011	F	Respiratory
42	90	Sep	2011	F	Respiratory
43	91	Nov	2011	F	Others
44	88	Nov	2011	M	Kidney
45	90	Nov	2011	F	Kidney
46	61	Dec	2011	M	Kidney
47	22	Aug	2011	F	External
48	35	Aug	2011	M	External
49	78	Sep	2011	M	Cancer
50	90	Jun	2011	M	Respiratory
51	18	Jul	2011	M	External
52	90	Sep	2011	M	Cardiovascular
53	78	Aug	2011	F	Respiratory
54	60	Jan	2011	M	Cardiovascular
55	92	Jan	2011	M	Others
56	50	Feb	2011	M	Cardiovascular
57	80	Feb	2011	M	Kidney
58	90	Feb	2011	F	Kidney
59	68	Feb	2011	F	Respiratory
60	58	Mar	2011	F	Others
61	0	Mar	2011	M	Others
62	60	Feb	2011	F	Respiratory
63	1	Oct	2011	F	Respiratory
64	91	Dec	2011	F	Respiratory
65	71	Dec	2011	M	Cardiovascular
66	81	Dec	2011	F	Kidney
67	70	Aug	2011	M	Kidney
68	1	Sep	2011	F	Respiratory
69	80	Jul	2011	F	Kidney
70	85	Aug	2011	M	External
71	40	Jun	2011	M	Infection
72	50	Jun	2011	M	Cardiovascular
73	0	Feb	2011	M	Respiratory
74	50	Jan	2011	F	Others
75	55	Jan	2011	F	Cardiovascular
76	0	Jan	2011	F	Respiratory
77	50	Mar	2011	M	Cardiovascular
78	0	Mar	2011	F	Infection
79	95	Sep	2011	M	Others
80	67	Dec	2011	F	Cardiovascular
81	69	Dec	2011	F	Respiratory
82	13	Apr	2011	M	Cancer
83	2	Mar	2011	M	External
84	0	Apr	2011	M	Respiratory
85	1	Jan	2011	F	Others
86	60	Mar	2011	F	Respiratory
87	50	Feb	2011	F	Others
88	0	Jan	2011	M	Respiratory
89	0	Feb	2011	F	Others
90	35	Apr	2011	M	Cardiovascular
91	81	May	2011	M	Others
92	71	Apr	2011	M	Cardiovascular
93	81	Jun	2011	F	Cancer
94	91	Apr	2011	M	Respiratory
95	110	Feb	2011	F	Cardiovascular
96	41	Jan	2011	M	Others
97	91	Feb	2011	F	Respiratory
98	61	Feb	2011	M	Others
99	26	Feb	2011	F	External
100	81	Jan	2011	F	Respiratory
101	71	Dec	2011	M	Others
102	2	Oct	2011	M	Infection
103	55	Sep	2011	F	Kidney
104	40	Nov	2011	M	External
105	65	Nov	2011	M	Respiratory
106	14	Oct	2011	M	External
107	50	Jul	2011	F	Cancer
108	41	Aug	2011	M	External
109	100	Sep	2011	F	Cardiovascular
110	81	Jun	2011	M	Others
111	71	Jun	2011	M	Cardiovascular
112	35	Jun	2011	M	Cardiovascular
113	100	Jul	2011	M	Cardiovascular
114	30	May	2011	F	Others
115	0	Feb	2011	M	Others
116	51	Feb	2011	F	Respiratory
117	15	Sep	2011	F	External
118	90	Sep	2011	M	Others
119	50	Aug	2011	F	Cardiovascular
120	82	Dec	2011	F	Respiratory
121	27	Dec	2011	F	External
122	71	Sep	2011	M	Kidney
123	16	Dec	2011	F	External
124	56	Dec	2011	M	Kidney
125	81	Nov	2011	F	Respiratory
126	35	Dec	2011	M	Cancer
127	32	Jun	2011	M	Cardiovascular
128	70	May	2011	M	Respiratory
129	80	Jun	2011	M	Kidney
130	71	Apr	2011	F	Cancer
131	0	Jun	2011	M	Respiratory
132	41	Apr	2011	F	Others
133	0	Mar	2011	M	Others
134	65	Aug	2011	F	Cancer
135	75	Jul	2011	F	Infection
136	80	Jun	2011	F	Cardiovascular
137	0	Jun	2011	M	Infection
138	75	Jun	2011	F	Others
139	80	Sep	2011	M	Others
140	65	Jul	2011	M	Respiratory
141	0	Jun	2011	M	Infection
142	0	Feb	2011	M	Infection
143	14	Mar	2011	M	Infection
144	75	Jan	2011	M	Others
145	0	Jan	2011	F	Infection
146	85	Apr	2011	F	Cardiovascular
147	70	Apr	2011	M	Others
148	5	Jun	2011	F	Kidney
149	0	Apr	2011	F	Others
150	0	Mar	2011	F	Others
151	90	Mar	2011	M	Respiratory
152	90	May	2011	F	Respiratory
153	87	May	2011	F	Others
154	95	Apr	2011	M	Cardiovascular
155	80	Jun	2011	M	Respiratory
156	85	Mar	2011	M	Respiratory
157	90	Mar	2011	M	Cardiovascular
158	85	Oct	2011	M	Respiratory
159	1	Dec	2011	M	Others
160	0	Oct	2011	M	Infection
161	59	Sep	2011	M	Others
162	18	Sep	2011	F	External
163	65	Nov	2011	M	Cardiovascular
164	0	Sep	2011	M	Respiratory
165	18	Nov	2011	F	Others
166	71	Nov	2011	F	Respiratory
167	15	Sep	2011	F	External
168	70	Oct	2011	F	Respiratory
169	50	Oct	2011	F	Cardiovascular
170	90	Oct	2011	M	Respiratory
171	80	Jan	2011	M	Others
172	0	May	2011	F	Others
173	65	May	2011	M	Cardiovascular
174	78	Apr	2011	F	Infection
175	70	Apr	2011	F	Cardiovascular
176	60	Mar	2011	M	Cardiovascular
177	46	Jan	2011	F	Others
178	21	Jan	2011	M	Others
179	71	Feb	2011	M	Cancer
180	4	Mar	2011	M	Infection
181	71	Jul	2011	F	Cardiovascular
182	81	Jul	2011	F	Respiratory
183	91	Jul	2011	M	Kidney
184	95	Nov	2011	M	Kidney
185	25	Oct	2011	M	External
186	80	Nov	2011	M	Kidney
187	91	Dec	2011	M	Infection
188	0	Nov	2011	M	Others
189	0	Nov	2011	M	Infection
190	66	Mar	2011	M	Cardiovascular
191	5	Mar	2011	M	Cancer
192	16	Mar	2011	M	External
193	71	Mar	2011	F	Others
194	74	May	2011	F	Kidney
195	76	May	2011	F	Cardiovascular
196	71	Apr	2011	F	Kidney
197	71	Apr	2011	F	Infection
198	66	Sep	2011	M	Others
199	66	Sep	2011	M	External
200	71	Sep	2011	M	Cardiovascular
201	71	Sep	2011	M	Others
202	36	Sep	2011	M	External
203	66	Sep	2011	F	Others
204	66	Sep	2011	M	Others
205	35	Sep	2011	M	External
206	30	Sep	2011	M	External
207	72	Oct	2011	F	Cardiovascular
208	88	Nov	2011	F	Respiratory
209	70	Oct	2011	M	Cardiovascular
210	86	Dec	2011	F	Respiratory
211	76	Jul	2011	F	Cardiovascular
212	18	Aug	2011	F	Kidney
213	45	Aug	2011	M	External
214	51	Jul	2011	F	Infection
215	85	Aug	2011	F	Respiratory
216	85	Sep	2011	F	Cardiovascular
217	71	Sep	2011	F	Respiratory
218	38	Sep	2011	M	External
219	70	Feb	2011	F	Respiratory
220	35	Jan	2011	M	Others
221	86	Jan	2011	M	Kidney
222	80	Feb	2011	F	Respiratory
223	75	Feb	2011	M	Respiratory
224	75	Mar	2011	F	Cardiovascular
225	76	Apr	2011	F	Respiratory
226	76	Apr	2011	F	Cardiovascular
227	71	Apr	2011	M	Cardiovascular
228	66	Jun	2011	F	Cardiovascular
229	86	Nov	2011	M	Respiratory
230	86	Oct	2011	M	Respiratory
231	19	Nov	2011	M	External
232	66	Nov	2011	F	Kidney
233	66	Oct	2011	F	Cardiovascular
234	85	Nov	2011	M	Kidney
235	76	Oct	2011	F	Kidney
236	75	May	2011	F	Infection
237	70	May	2011	M	Cardiovascular
238	83	Jan	2011	M	Cardiovascular
239	88	Jan	2011	F	Respiratory
240	93	Jan	2011	M	Respiratory
241	88	Jan	2011	M	Respiratory
242	48	Feb	2011	M	Others
243	80	Nov	2011	F	Respiratory
244	57	Nov	2011	M	Others
245	86	Dec	2011	M	Cancer
246	96	Dec	2011	M	Cancer
247	11	Jul	2011	M	External
248	85	Jul	2011	F	Respiratory
249	84	Sep	2011	F	Respiratory
250	30	Aug	2011	M	External
251	25	Sep	2011	M	External
252	57	Dec	2011	F	Cancer
253	60	Oct	2011	F	Cancer
254	56	Oct	2011	F	Cardiovascular
255	56	May	2011	F	Cancer
256	75	Jul	2011	M	External
257	70	Jan	2011	F	Infection
258	55	Aug	2011	F	Infection
259	48	Jul	2011	F	Kidney
260	70	Aug	2011	F	Cardiovascular
261	70	Jul	2011	F	Others
262	63	Aug	2011	F	Infection
263	32	Jun	2011	M	Infection
264	60	Aug	2011	M	Kidney
265	65	Oct	2011	M	Kidney
266	50	Oct	2011	M	Cancer
267	70	Nov	2011	M	Others
268	75	Oct	2011	M	Cardiovascular
269	0	Nov	2011	M	Others
270	75	Jun	2011	F	Cardiovascular
271	80	May	2011	M	Cardiovascular
272	85	Jan	2011	F	Respiratory
273	100	Feb	2011	F	Respiratory
274	85	Jan	2011	M	Respiratory
275	60	Feb	2011	F	Infection
276	110	Jan	2011	F	Infection
277	75	Apr	2011	M	Kidney
278	57	Apr	2011	M	Cardiovascular
279	70	May	2011	M	Kidney
280	70	May	2011	M	Cardiovascular
281	70	Apr	2011	M	Respiratory
282	75	May	2011	M	Cardiovascular
283	55	Apr	2011	M	Cardiovascular
284	28	Oct	2011	M	Kidney
285	72	Nov	2011	F	Cardiovascular
286	75	Oct	2011	M	Cardiovascular
287	38	Dec	2011	F	Cardiovascular
288	1	Feb	2011	F	Others
289	14	Jan	2011	F	External
290	80	Feb	2011	M	Cancer
291	70	Feb	2011	F	Kidney
292	60	Jan	2011	F	Cardiovascular
293	17	Mar	2011	F	External
294	70	Feb	2011	F	Cardiovascular
295	85	Jun	2011	M	Respiratory
296	86	Aug	2011	F	Kidney
297	80	Aug	2011	M	Cardiovascular
298	70	Jun	2011	F	Cardiovascular
299	75	Jun	2011	M	Cardiovascular
300	32	Sep	2011	M	Respiratory
301	28	Aug	2011	F	External
302	0	Jan	2011	M	Respiratory
303	95	Jan	2011	M	Others
304	50	Feb	2011	F	Cardiovascular
305	90	Feb	2011	M	Respiratory
306	50	Mar	2011	F	Cardiovascular
307	9	Mar	2011	F	Kidney
308	70	Jan	2011	F	Respiratory
309	80	Jul	2011	M	External
310	53	Sep	2011	M	Cancer
311	22	Aug	2011	M	Respiratory
312	53	Sep	2011	F	Infection
313	40	Sep	2011	F	Respiratory
314	50	Oct	2011	M	External
315	62	Dec	2011	F	Others
316	61	Nov	2011	M	Respiratory
317	109	Oct	2011	M	Others
318	41	May	2011	F	Cancer
319	90	Jun	2011	F	Respiratory
320	85	Jun	2011	F	Kidney
321	62	Jun	2011	F	Kidney
322	0	Jun	2011	F	Infection
323	41	Feb	2011	F	Cardiovascular
324	0	Mar	2011	M	Others
325	56	Jan	2011	F	Cardiovascular
326	51	Mar	2011	F	Cardiovascular
327	0	Mar	2011	M	Others
328	50	May	2011	F	Respiratory
329	0	Mar	2011	F	Others
330	40	May	2011	F	Cancer
331	50	Jul	2011	F	Infection
332	85	Aug	2011	M	Cancer
333	49	Nov	2011	M	Cardiovascular
334	41	Dec	2011	M	Kidney
335	70	Aug	2011	F	Infection
336	85	Aug	2011	M	Respiratory
337	45	Aug	2011	M	Cancer
338	70	Apr	2011	F	Cardiovascular
339	70	May	2011	M	Infection
340	0	Jun	2011	M	Infection
341	60	Apr	2011	F	Others
342	75	Jan	2011	M	Cancer
343	80	Feb	2011	M	Cancer
344	80	Jan	2011	M	Infection
345	75	Jan	2011	F	Cardiovascular
346	65	Sep	2011	F	Others
347	25	Sep	2011	F	External
348	12	Jun	2011	F	External
349	24	Jul	2011	M	External
350	55	Jun	2011	F	Others
351	85	Mar	2011	F	Cardiovascular
352	75	May	2011	M	Cardiovascular
353	80	Apr	2011	M	Cardiovascular
354	0	Nov	2011	F	Respiratory
355	1	Oct	2011	F	Respiratory
356	64	Nov	2011	M	Kidney
357	81	Mar	2011	M	Cardiovascular
358	0	Feb	2011	M	Others
359	91	Feb	2011	M	Kidney
360	60	Feb	2011	F	Cardiovascular
361	50	Feb	2011	M	Respiratory
362	35	Feb	2011	F	Cardiovascular
363	65	Nov	2011	M	Others
364	50	Nov	2011	M	External
365	70	Jun	2011	M	Kidney
366	27	Jun	2011	F	External
367	18	Aug	2011	M	External
368	0	Apr	2011	M	Others
369	48	Jun	2011	M	External
370	13	Jun	2011	M	Infection
371	0	Jun	2011	M	Respiratory
372	80	May	2011	M	Cancer
373	70	May	2011	M	Cardiovascular
374	45	May	2011	F	Cardiovascular
375	0	May	2011	F	Infection
376	75	May	2011	M	Kidney
377	81	Oct	2011	F	Cardiovascular
378	21	Sep	2011	F	Infection
379	1	Dec	2011	M	Infection
380	61	Nov	2011	M	Respiratory
381	81	Nov	2011	F	Cardiovascular
382	0	Dec	2011	M	Respiratory
383	71	Jan	2011	F	Cardiovascular
384	61	Feb	2011	M	Cardiovascular
385	45	Jan	2011	M	Others
386	81	Feb	2011	M	Cardiovascular
387	101	Jan	2011	F	Cardiovascular
388	6	Jan	2011	F	Respiratory
389	59	Mar	2011	F	Respiratory
390	106	Feb	2011	F	Others
391	59	Mar	2011	F	Respiratory
392	27	Aug	2011	F	Kidney
393	60	Jul	2011	M	External
394	40	Sep	2011	F	Cardiovascular
395	31	Aug	2011	F	Others
396	28	Aug	2011	M	External
397	80	Jul	2011	M	Respiratory
398	17	Jul	2011	M	External
399	50	Jun	2011	M	Kidney
400	70	Jun	2011	M	Cardiovascular
401	82	Aug	2011	M	Kidney
402	16	Nov	2011	M	Infection
403	18	Nov	2011	F	Kidney
404	81	Dec	2011	F	Cardiovascular
405	69	Dec	2011	F	Others
406	82	Oct	2011	F	Kidney
407	55	Jan	2011	F	Cardiovascular
408	80	Feb	2011	M	Kidney
409	60	Feb	2011	M	Respiratory
410	50	Feb	2011	M	Others
411	88	Feb	2011	F	Respiratory
412	62	Feb	2011	M	Cardiovascular
413	70	Jan	2011	M	Cardiovascular
414	76	Feb	2011	M	Cardiovascular
415	25	Feb	2011	M	Respiratory
416	40	Feb	2011	F	Others
417	76	Feb	2011	F	Others
418	82	Feb	2011	F	Others
419	75	Mar	2011	F	Respiratory
420	86	Mar	2011	M	Kidney
421	76	May	2011	F	Cardiovascular
422	18	Jun	2011	F	Cancer
423	85	Jun	2011	M	Kidney
424	26	Sep	2011	M	Others
425	51	Aug	2011	M	Kidney
426	80	Oct	2011	F	Respiratory
427	90	Oct	2011	M	Infection
428	67	Feb	2011	M	Respiratory
429	65	Feb	2011	M	Kidney
430	60	Jan	2011	M	Others
431	65	Jan	2011	M	Kidney
432	50	Feb	2011	M	Others
433	45	Oct	2011	M	Kidney
434	81	Dec	2011	M	Cancer
435	91	Dec	2011	M	Respiratory
436	65	Apr	2011	F	Cardiovascular
437	50	Apr	2011	F	Cardiovascular
438	70	May	2011	F	Cardiovascular
439	35	Apr	2011	M	External
440	85	Jul	2011	M	Infection
441	80	Jul	2011	M	Others
442	0	Nov	2011	F	Others
443	0	Sep	2011	M	Others
444	75	Nov	2011	F	Respiratory
445	30	Dec	2011	F	Kidney
446	48	Jul	2011	F	Cancer
447	65	Jul	2011	M	Others
448	0	Apr	2011	F	Others
449	66	Sep	2011	F	Cardiovascular
450	70	Feb	2011	F	Cardiovascular
451	38	Jan	2011	M	Respiratory
452	80	Mar	2011	M	Cardiovascular
453	0	Apr	2011	F	Respiratory
454	85	Mar	2011	M	Cardiovascular
455	100	Apr	2011	M	Cardiovascular
456	18	Apr	2011	M	External
457	1	Dec	2011	M	External
458	80	Nov	2011	M	Cardiovascular
459	76	Jan	2011	M	Respiratory
460	81	Feb	2011	M	Cardiovascular
461	71	Mar	2011	F	Cardiovascular
462	81	Apr	2011	F	Cardiovascular
463	91	Jun	2011	M	Kidney
464	66	May	2011	M	Kidney
465	70	Aug	2011	F	Cardiovascular
466	90	Aug	2011	M	Cardiovascular
467	65	Nov	2011	F	Cardiovascular
468	75	Nov	2011	M	Cardiovascular
469	55	Nov	2011	F	Cardiovascular
470	55	Jul	2011	F	Cardiovascular
471	70	Feb	2011	M	Cardiovascular
472	70	Feb	2011	F	Respiratory
473	85	Mar	2011	M	Cardiovascular
474	83	Apr	2011	M	External
475	70	Mar	2011	M	External
476	80	Jul	2012	F	Cancer
477	90	Aug	2012	M	Cardiovascular
478	85	Jul	2012	F	Cancer
479	80	Aug	2012	M	Kidney
480	60	Nov	2012	M	External
481	0	Oct	2012	M	Infection
482	90	Nov	2012	M	Cardiovascular
483	96	Dec	2012	F	Cancer
484	72	Oct	2012	M	Cardiovascular
485	101	Oct	2012	M	Cardiovascular
486	40	Nov	2012	M	External
487	96	Dec	2012	M	Cancer
488	100	Oct	2012	F	Respiratory
489	0	Nov	2012	M	Others
490	25	Oct	2012	M	External
491	95	Sep	2012	F	Cancer
492	92	Oct	2012	M	Cardiovascular
493	106	Nov	2012	M	Kidney
494	75	Oct	2012	F	Others
495	85	Feb	2012	F	Cancer
496	0	Feb	2012	M	Others
497	72	Jan	2012	F	Kidney
498	40	Feb	2012	M	External
499	55	Feb	2012	F	Cardiovascular
500	54	Jan	2012	F	Others
501	0	Mar	2012	F	Others
502	72	Feb	2012	F	Cardiovascular
503	40	Feb	2012	M	Kidney
504	80	Jan	2012	M	Cardiovascular
505	0	May	2012	M	Infection
506	60	May	2012	M	Cardiovascular
507	85	Mar	2012	F	Cardiovascular
508	50	May	2012	F	Cancer
509	3	Apr	2012	M	Others
510	65	Apr	2012	M	Cancer
511	40	Apr	2012	M	Cancer
512	85	Apr	2012	M	Others
513	46	May	2012	F	Cardiovascular
514	48	Jun	2012	M	Cardiovascular
515	60	Jun	2012	M	Kidney
516	52	May	2012	F	Kidney
517	85	May	2012	F	Respiratory
518	80	Mar	2012	F	Others
519	60	Feb	2012	M	Kidney
520	80	Feb	2012	F	Respiratory
521	80	Feb	2012	F	Kidney
522	55	Feb	2012	M	External
523	45	Jan	2012	F	Cardiovascular
524	40	Mar	2012	M	Cancer
525	0	Feb	2012	M	Others
526	27	Mar	2012	F	Others
527	75	Mar	2012	F	Kidney
528	65	Nov	2012	M	Cardiovascular
529	71	Dec	2012	F	Others
530	66	Dec	2012	F	Respiratory
531	86	Dec	2012	F	Respiratory
532	56	Dec	2012	M	Respiratory
533	81	Dec	2012	F	Others
534	86	Dec	2012	F	Others
535	1	Dec	2012	M	Others
536	85	Sep	2012	M	Respiratory
537	60	Aug	2012	F	Cardiovascular
538	3	Sep	2012	M	External
539	16	Sep	2012	F	External
540	35	Sep	2012	M	Others
541	12	Jun	2012	F	Others
542	60	Jul	2012	F	Kidney
543	59	Jul	2012	F	Kidney
544	0	Aug	2012	F	Respiratory
545	7	Jul	2012	F	Infection
546	90	Aug	2012	M	Kidney
547	25	Jul	2012	M	External
548	30	Aug	2012	F	External
549	42	Jul	2012	F	External
550	60	Mar	2012	F	Others
551	0	Feb	2012	M	Others
552	0	Mar	2012	F	Others
553	1	Feb	2012	M	Infection
554	45	Jan	2012	F	Infection
555	0	Feb	2012	M	Infection
556	0	Feb	2012	M	Others
557	0	Jan	2012	M	Kidney
558	50	Nov	2012	M	External
559	35	Nov	2012	M	External
560	30	Nov	2012	M	External
561	81	Dec	2012	M	Kidney
562	53	Dec	2012	F	Cardiovascular
563	33	Nov	2012	M	External
564	18	Nov	2012	M	External
565	80	Oct	2012	F	Kidney
566	3	Nov	2012	M	Others
567	90	Jun	2012	M	Kidney
568	0	Apr	2012	F	Others
569	0	Jun	2012	M	Respiratory
570	70	Jun	2012	M	Infection
571	60	Aug	2012	F	Respiratory
572	40	Aug	2012	M	Cancer
573	60	Aug	2012	F	Cardiovascular
574	50	Aug	2012	F	Respiratory
575	76	Dec	2012	M	Kidney
576	3	Oct	2012	M	Respiratory
577	1	May	2012	F	Others
578	0	Apr	2012	F	Others
579	90	Jun	2012	M	Others
580	47	Jun	2012	M	Others
581	70	Jan	2012	M	Respiratory
582	42	Jan	2012	F	Respiratory
583	100	Mar	2012	M	Kidney
584	70	Jun	2012	M	Cardiovascular
585	0	Jun	2012	M	Respiratory
586	80	Mar	2012	M	Cardiovascular
587	80	Apr	2012	M	Respiratory
588	80	Apr	2012	M	Others
589	30	Jul	2012	F	External
590	90	Aug	2012	M	Kidney
591	70	Aug	2012	M	Cardiovascular
592	75	Aug	2012	M	Cancer
593	100	Aug	2012	M	Cardiovascular
594	75	Aug	2012	M	Cardiovascular
595	80	Aug	2012	M	Others
596	30	Aug	2012	M	Cardiovascular
597	30	Jul	2012	F	Infection
598	23	Oct	2012	M	External
599	39	Nov	2012	F	Kidney
600	61	Dec	2012	F	Cardiovascular
601	18	Nov	2012	M	External
602	101	Dec	2012	F	Kidney
603	19	Oct	2012	M	External
604	71	Dec	2012	M	Cancer
605	71	Dec	2012	M	Respiratory
606	100	Sep	2012	M	Cardiovascular
607	0	Jan	2012	M	Respiratory
608	34	Mar	2012	F	Cardiovascular
609	0	Jan	2012	M	Respiratory
610	80	Feb	2012	F	Infection
611	95	Feb	2012	M	Kidney
612	90	Feb	2012	M	Cardiovascular
613	26	Feb	2012	M	External
614	80	Feb	2012	M	Respiratory
615	90	Feb	2012	M	Infection
616	60	Mar	2012	M	Cancer
617	75	Feb	2012	M	Kidney
618	35	Feb	2012	M	External
619	53	Jan	2012	M	Cardiovascular
620	17	Mar	2012	F	Cardiovascular
621	27	Mar	2012	F	Kidney
622	80	Sep	2012	M	Respiratory
623	35	Sep	2012	M	External
624	35	Sep	2012	M	External
625	23	Sep	2012	M	External
626	25	Sep	2012	M	External
627	38	Sep	2012	M	External
628	0	Nov	2012	F	Others
629	82	Nov	2012	M	Cardiovascular
630	32	Mar	2012	M	External
631	80	May	2012	F	Respiratory
632	78	Apr	2012	M	Cardiovascular
633	80	May	2012	M	Others
634	80	May	2012	M	Kidney
635	78	Apr	2012	F	Respiratory
636	52	May	2012	F	Infection
637	1	Nov	2012	F	Infection
638	86	Dec	2012	M	Kidney
639	65	Nov	2012	M	Cardiovascular
640	0	Nov	2012	F	Respiratory
641	80	Nov	2012	F	Respiratory
642	70	Nov	2012	F	Cardiovascular
643	40	Nov	2012	M	External
644	61	Dec	2012	F	Infection
645	66	Dec	2012	M	Cardiovascular
646	30	Nov	2012	F	External
647	70	Nov	2012	F	Infection
648	81	Dec	2012	M	Cardiovascular
649	35	Oct	2012	M	Cardiovascular
650	76	Nov	2012	M	Others
651	90	May	2012	F	Infection
652	80	May	2012	M	Others
653	74	Jun	2012	M	Cardiovascular
654	14	Apr	2012	M	External
655	88	Jun	2012	F	Cardiovascular
656	80	Jun	2012	M	Respiratory
657	75	Jun	2012	M	Others
658	60	Jun	2012	M	Cardiovascular
659	90	May	2012	M	Respiratory
660	0	Apr	2012	M	Infection
661	26	Apr	2012	M	External
662	85	Aug	2012	M	Cardiovascular
663	90	Jul	2012	F	Respiratory
664	75	Sep	2012	M	Respiratory
665	60	Aug	2012	M	Cardiovascular
666	25	Jul	2012	M	Cardiovascular
667	25	Jun	2012	M	Others
668	80	Aug	2012	M	External
669	21	Feb	2012	M	Others
670	4	Feb	2012	F	External
671	55	Jan	2012	M	Cancer
672	22	Feb	2012	M	External
673	28	Feb	2012	M	External
674	1	Feb	2012	F	Infection
675	0	Jan	2012	F	Respiratory
676	34	Feb	2012	M	Cardiovascular
677	70	Feb	2012	M	Cardiovascular
678	0	Mar	2012	M	Others
679	60	Jan	2012	M	Cardiovascular
680	7	Feb	2012	F	External
681	80	Feb	2012	M	Cardiovascular
682	80	Mar	2012	F	Others
683	60	Mar	2012	M	Cardiovascular
684	35	Feb	2012	M	External
685	105	Mar	2012	F	Cancer
686	80	Jan	2012	M	Cardiovascular
687	60	Feb	2012	M	Others
688	60	Jun	2012	F	Respiratory
689	80	May	2012	F	Others
690	90	Mar	2012	M	Others
691	56	Mar	2012	F	Kidney
692	19	Jun	2012	F	External
693	0	Apr	2012	M	Respiratory
694	40	Apr	2012	M	External
695	60	Jun	2012	M	Others
696	50	May	2012	M	Cardiovascular
697	80	May	2012	M	Respiratory
698	65	Oct	2012	F	Infection
699	90	Nov	2012	M	Respiratory
700	85	Nov	2012	M	Cardiovascular
701	96	Nov	2012	M	Kidney
702	85	Oct	2012	M	Cardiovascular
703	90	Sep	2012	M	Kidney
704	81	Sep	2012	M	Kidney
705	89	Jul	2012	M	Cardiovascular
706	51	Jul	2012	M	Infection
707	80	Aug	2012	F	Respiratory
708	110	Sep	2012	F	Cardiovascular
709	87	May	2012	M	Cardiovascular
710	72	May	2012	F	Cardiovascular
711	27	Apr	2012	M	Cancer
712	82	Apr	2012	F	Cardiovascular
713	92	May	2012	M	Respiratory
714	40	Jun	2012	M	Cancer
715	92	May	2012	M	Respiratory
716	20	Sep	2012	F	External
717	43	Jul	2012	F	External
718	78	Sep	2012	M	Respiratory
719	71	Sep	2012	F	Others
720	17	Sep	2012	F	External
721	18	Sep	2012	F	External
722	80	Sep	2012	M	External
723	77	Feb	2012	M	Others
724	62	Feb	2012	M	Cardiovascular
725	80	Feb	2012	M	Kidney
726	82	Jan	2012	M	Cardiovascular
727	72	Jan	2012	F	Respiratory
728	72	Oct	2012	F	Cardiovascular
729	83	Dec	2012	M	Respiratory
730	65	Oct	2012	F	Cardiovascular
731	33	Dec	2012	F	Cardiovascular
732	58	Nov	2012	M	Respiratory
733	72	May	2012	M	External
734	39	May	2012	M	External
735	78	May	2012	F	Others
736	77	Apr	2012	F	Others
737	95	May	2012	F	Others
738	22	Apr	2012	M	External
739	62	Jun	2012	F	Respiratory
740	62	Nov	2012	F	Kidney
741	62	Nov	2012	M	Cardiovascular
742	73	Dec	2012	F	Kidney
743	42	Nov	2012	F	Kidney
744	28	Nov	2012	F	Cancer
745	87	Nov	2012	M	Respiratory
746	93	Dec	2012	M	Cardiovascular
747	87	Feb	2012	F	Kidney
748	62	Feb	2012	F	Respiratory
749	77	Feb	2012	M	Cardiovascular
750	62	Feb	2012	M	Respiratory
751	78	Feb	2012	M	Others
752	22	Aug	2012	M	External
753	72	Jun	2012	M	Cancer
754	77	Jul	2012	M	Respiratory
755	77	Jul	2012	F	Others
756	87	Aug	2012	F	Respiratory
757	87	Jul	2012	M	Others
758	72	Aug	2012	M	Kidney
759	47	Jun	2012	M	Others
760	62	Jun	2012	F	Others
761	22	Aug	2012	F	External
762	69	Jun	2012	M	Cardiovascular
763	69	Jun	2012	F	Respiratory
764	67	Jul	2012	M	Kidney
765	59	Jul	2012	M	External
766	81	Jul	2012	M	Cardiovascular
767	85	May	2012	F	Respiratory
768	30	May	2012	F	Respiratory
769	82	Apr	2012	M	Respiratory
770	92	May	2012	M	Kidney
771	82	Mar	2012	F	Cancer
772	30	May	2012	F	Cardiovascular
773	0	May	2012	M	Infection
774	82	May	2012	F	Respiratory
775	30	Apr	2012	F	External
776	92	Oct	2012	F	Kidney
777	87	Dec	2012	F	Respiratory
778	81	Dec	2012	M	Kidney
779	86	Feb	2012	M	Respiratory
780	38	May	2012	M	Cancer
781	70	Mar	2012	F	Others
782	58	May	2012	F	Respiratory
783	58	Apr	2012	F	Infection
784	68	Mar	2012	M	Others
785	58	Nov	2012	F	Respiratory
786	16	Oct	2012	M	External
787	23	Dec	2012	M	Cancer
788	71	Dec	2012	F	Respiratory
789	60	Feb	2012	F	Respiratory
790	65	Feb	2012	M	Cardiovascular
791	70	Mar	2012	M	Respiratory
792	57	Mar	2012	F	External
793	80	Aug	2012	M	Cardiovascular
794	38	May	2012	M	Cancer
795	75	Aug	2012	M	Cardiovascular
796	80	Mar	2012	M	Cardiovascular
797	60	Feb	2012	M	Others
798	70	Jan	2012	M	Kidney
799	70	Mar	2012	M	Cardiovascular
800	70	Mar	2012	F	Others
801	16	Feb	2012	M	External
802	60	Mar	2012	F	Others
803	30	Jul	2012	F	Kidney
804	30	Aug	2012	M	Cardiovascular
805	88	Apr	2012	M	Cardiovascular
806	65	Apr	2012	M	Infection
807	13	May	2012	M	External
808	80	Mar	2012	F	Others
809	60	May	2012	M	Cardiovascular
810	0	May	2012	M	Others
811	80	Mar	2012	F	Cardiovascular
812	13	May	2012	M	External
813	0	Oct	2012	M	Others
814	106	Dec	2012	M	Respiratory
815	81	Dec	2012	F	Respiratory
816	81	Dec	2012	F	Cardiovascular
817	70	Nov	2012	M	Cardiovascular
818	96	Dec	2012	M	Kidney
819	85	Oct	2012	M	Cardiovascular
820	0	Sep	2012	M	Others
821	81	Nov	2012	F	Cardiovascular
822	25	Jun	2012	F	External
823	75	May	2012	M	Cardiovascular
824	80	May	2012	F	Cancer
825	75	May	2012	M	Cardiovascular
826	85	Apr	2012	M	Cardiovascular
827	80	Apr	2012	M	Cardiovascular
828	40	Jun	2012	M	Cardiovascular
829	75	Mar	2012	M	Kidney
830	85	Sep	2012	M	Kidney
831	55	Jun	2012	F	Kidney
832	76	Sep	2012	M	Cancer
833	85	Jun	2012	M	Respiratory
834	76	Jul	2012	F	Others
835	70	Aug	2012	M	Kidney
836	78	Sep	2012	M	Others
837	0	Aug	2012	M	Respiratory
838	16	Jan	2012	M	External
839	65	Jan	2012	F	Kidney
840	26	Jan	2012	F	Cardiovascular
841	15	Jan	2012	M	Kidney
842	75	Feb	2012	F	Others
843	80	Nov	2012	M	Respiratory
844	25	Nov	2012	M	External
845	81	Nov	2012	M	Cardiovascular
846	46	Dec	2012	M	Respiratory
847	81	Dec	2012	M	Kidney
848	76	Dec	2012	F	Cardiovascular
849	71	Apr	2012	F	Infection
850	2	Jun	2012	F	Infection
851	90	May	2012	M	Kidney
852	0	Apr	2012	M	Infection
853	81	May	2012	M	Respiratory
854	70	Jul	2012	M	Respiratory
855	100	Aug	2012	M	Respiratory
856	50	Aug	2012	M	Kidney
857	100	Aug	2012	M	Respiratory
858	90	Aug	2012	M	Others
859	90	Mar	2012	M	Others
860	35	Feb	2012	M	External
861	95	Jan	2012	F	Respiratory
862	85	Jan	2012	M	Others
863	80	Jan	2012	M	Respiratory
864	0	Mar	2012	M	Infection
865	27	Feb	2012	M	External
866	60	Mar	2012	F	Respiratory
867	0	Feb	2012	M	Infection
868	38	Mar	2012	F	Infection
869	32	Feb	2012	M	External
870	18	Apr	2012	M	External
871	0	Apr	2012	F	Respiratory
872	60	May	2012	F	Respiratory
873	0	Jun	2012	M	Others
874	60	Feb	2012	M	Cancer
875	63	Jan	2012	M	Cardiovascular
876	30	Feb	2012	M	Respiratory
877	1	Feb	2012	M	Infection
878	83	Feb	2012	F	Respiratory
879	85	Jan	2012	M	Respiratory
880	0	Feb	2012	M	Infection
881	25	Sep	2012	M	External
882	81	Dec	2012	F	Respiratory
883	81	Dec	2012	M	Respiratory
884	91	Dec	2012	M	Respiratory
885	0	Oct	2012	F	Infection
886	60	Aug	2012	M	Respiratory
887	80	Jul	2012	F	Cardiovascular
888	40	Jul	2012	M	External
889	90	Aug	2012	M	Others
890	18	Jul	2012	M	Cardiovascular
891	0	Sep	2012	M	Infection
892	71	Dec	2012	M	Respiratory
893	81	Dec	2012	M	Respiratory
894	66	Dec	2012	F	Cardiovascular
895	0	Jun	2012	M	Respiratory
896	85	Jun	2012	F	Cardiovascular
897	80	Apr	2012	F	Respiratory
898	80	Apr	2012	M	Kidney
899	13	Mar	2012	M	Kidney
900	80	May	2012	F	Respiratory
901	75	Mar	2012	M	Infection
902	70	Apr	2012	F	Kidney
903	40	Apr	2012	F	Infection
904	80	Apr	2012	M	Cardiovascular
905	70	Apr	2012	F	Kidney
906	80	May	2012	M	Cancer
907	40	Apr	2012	F	Infection
908	85	Jun	2012	F	Respiratory
909	80	Apr	2012	F	Kidney
910	1	Mar	2012	M	Infection
911	70	Jan	2012	F	Respiratory
912	60	Feb	2012	F	Cancer
913	70	Mar	2012	M	Cancer
914	80	Jan	2012	M	Respiratory
915	46	Jul	2012	F	Cardiovascular
916	86	Aug	2012	M	Respiratory
917	80	Oct	2012	M	Kidney
918	76	Dec	2012	M	Cardiovascular
919	81	Dec	2012	M	Others
920	18	Oct	2012	M	External
921	81	Oct	2012	M	Cardiovascular
922	81	Nov	2012	M	Cardiovascular
923	88	Oct	2012	M	Cardiovascular
924	70	Mar	2012	M	Respiratory
925	80	Feb	2012	M	Kidney
926	40	Sep	2012	M	External
927	66	Dec	2012	F	Respiratory
928	65	Oct	2012	M	Cardiovascular
929	50	Nov	2012	M	Cardiovascular
930	71	Dec	2012	F	Cardiovascular
931	31	Dec	2012	M	Cardiovascular
932	66	Dec	2012	M	Respiratory
933	40	Dec	2012	M	External
934	70	Jun	2012	F	Cancer
935	70	May	2012	M	Kidney
936	40	Apr	2012	M	External
937	65	May	2012	M	Cardiovascular
938	65	Apr	2012	M	Respiratory
939	55	Apr	2012	M	Cardiovascular
940	65	Feb	2012	F	Respiratory
941	67	Mar	2012	F	Cardiovascular
942	80	Jan	2012	F	Cardiovascular
943	80	Jan	2012	M	Cardiovascular
944	66	Feb	2012	M	Others
945	26	Jul	2012	M	External
946	20	Jul	2012	M	External
947	85	Aug	2012	F	Respiratory
948	77	Aug	2012	M	Cancer
949	26	Aug	2012	F	External
950	0	Aug	2012	M	Infection
951	22	Jun	2012	F	External
952	80	Aug	2012	F	Kidney
953	76	Jun	2012	F	Cardiovascular
954	31	Dec	2012	M	External
955	6	Oct	2012	M	External
956	70	Feb	2012	M	External
957	80	Mar	2012	F	Kidney
958	75	Mar	2012	F	Kidney
959	85	Mar	2012	F	Cardiovascular
960	80	Mar	2012	M	Cardiovascular
961	90	Jan	2012	F	Cardiovascular
962	75	Mar	2012	M	Respiratory
963	80	Feb	2012	M	Respiratory
964	34	Mar	2012	F	External
965	30	Mar	2012	F	External
966	16	Mar	2012	F	External
967	75	Jan	2012	F	Respiratory
968	10	Mar	2012	F	External
969	70	Jan	2012	F	Cardiovascular
970	0	Feb	2012	F	Others
971	4	Mar	2012	F	External
972	78	Nov	2012	M	Kidney
973	15	Oct	2012	F	Cancer
974	80	Oct	2012	M	Cardiovascular
975	55	Nov	2012	F	Cardiovascular
976	14	Oct	2012	F	Others
977	31	Dec	2012	F	Respiratory
978	86	Oct	2012	F	Respiratory
979	87	Dec	2012	M	Kidney
980	76	Dec	2012	F	Cardiovascular
981	30	May	2012	F	Others
982	55	May	2012	M	Others
983	80	Apr	2012	M	Cardiovascular
984	70	May	2012	M	Cardiovascular
985	54	May	2012	F	Cardiovascular
986	19	Aug	2012	M	External
987	0	Jul	2012	F	Infection
988	26	Aug	2012	M	External
989	20	Jul	2012	F	External
990	80	Sep	2012	F	Kidney
991	86	Jul	2012	M	Respiratory
992	74	Aug	2012	M	External
993	12	Sep	2012	F	External
994	71	Dec	2012	M	Cancer
995	101	Nov	2012	M	Cardiovascular
996	25	Feb	2012	M	External
997	65	Jan	2012	F	Cardiovascular
998	70	Mar	2012	M	Cardiovascular
999	50	Jun	2012	M	Others
1000	0	Jun	2012	F	Infection
1001	55	Jul	2012	M	Others
1002	53	Jul	2012	F	Others
1003	58	Aug	2012	F	Cancer
1004	80	Jun	2012	F	Respiratory
1005	85	Jul	2012	M	Respiratory
1006	85	Aug	2012	M	Cancer
1007	80	Aug	2012	F	External
1008	70	Aug	2012	M	Kidney
1009	67	Feb	2012	F	Kidney
1010	50	Feb	2012	F	Kidney
1011	57	Feb	2012	M	Cardiovascular
1012	60	Oct	2012	F	Kidney
1013	70	Aug	2012	M	Respiratory
1014	65	Jul	2012	M	Kidney
1015	60	Sep	2012	M	Cardiovascular
1016	102	Dec	2012	M	Cardiovascular
1017	16	Nov	2012	M	Infection
1018	71	Dec	2012	F	Others
1019	28	Nov	2012	F	Cancer
1020	61	Dec	2012	F	Respiratory
1021	1	Oct	2012	M	Kidney
1022	17	May	2012	F	External
1023	65	Mar	2012	M	Others
1024	0	Apr	2012	M	Others
1025	81	Dec	2012	F	Cardiovascular
1026	75	Oct	2012	M	Others
1027	50	Nov	2012	M	External
1028	18	Oct	2012	M	Others
1029	75	Oct	2012	F	Others
1030	99	Mar	2012	F	Cardiovascular
1031	16	May	2012	M	Infection
1032	65	May	2012	M	External
1033	70	Aug	2012	F	Others
1034	0	Aug	2012	M	Others
1035	1	Aug	2012	M	Others
1036	75	Jul	2012	F	Cancer
1037	0	Sep	2012	M	Others
1038	28	Feb	2012	M	External
1039	1	Jan	2012	M	Respiratory
1040	65	Feb	2012	F	Cardiovascular
1041	35	Feb	2012	M	External
1042	80	Mar	2012	M	Cardiovascular
1043	67	May	2012	M	Kidney
1044	65	Jun	2012	F	Others
1045	50	Apr	2012	F	Cardiovascular
1046	57	Aug	2012	F	Cardiovascular
1047	13	Sep	2012	M	External
1048	40	Apr	2012	F	Kidney
1049	0	Mar	2012	M	Others
1050	60	Oct	2012	M	Respiratory
1051	40	Sep	2012	M	External
1052	42	Sep	2012	M	Others
1053	40	Feb	2012	M	External
1054	55	Sep	2012	F	Infection
1055	80	Mar	2013	F	Others
1056	110	May	2013	M	Kidney
1057	0	Jun	2013	F	Others
1058	80	May	2013	M	Infection
1059	0	Apr	2013	M	Others
1060	29	Apr	2013	M	External
1061	90	Apr	2013	M	Cardiovascular
1062	20	Jun	2013	M	External
1063	75	Aug	2013	F	Cardiovascular
1064	29	Aug	2013	M	External
1065	0	Aug	2013	M	Others
1066	0	Sep	2013	F	Others
1067	18	Aug	2013	M	External
1068	75	Aug	2013	M	Infection
1069	45	Oct	2013	M	Others
1070	90	Oct	2013	M	Others
1071	90	Oct	2013	M	Cardiovascular
1072	89	Oct	2013	M	Cardiovascular
1073	17	Oct	2013	M	Cancer
1074	79	Oct	2013	F	Others
1075	80	Feb	2013	M	Cancer
1076	80	Mar	2013	M	Cardiovascular
1077	90	Jan	2013	M	Kidney
1078	40	Feb	2013	M	Cardiovascular
1079	75	Jan	2013	M	Cardiovascular
1080	80	Feb	2013	M	Cardiovascular
1081	0	Feb	2013	M	Others
1082	60	Apr	2013	F	External
1083	34	Mar	2013	M	External
1084	80	Jun	2013	F	Kidney
1085	73	May	2013	M	Kidney
1086	12	Jan	2013	F	External
1087	65	Jan	2013	M	Cancer
1088	60	Feb	2013	F	Kidney
1089	70	Mar	2013	M	Respiratory
1090	65	Jul	2013	M	Others
1091	80	Jul	2013	F	Respiratory
1092	4	Sep	2013	M	Kidney
1093	65	Sep	2013	M	Cardiovascular
1094	48	Jul	2013	M	External
1095	0	Oct	2013	M	Others
1096	49	Dec	2013	F	Infection
1097	51	Oct	2013	F	External
1098	56	Nov	2013	F	Respiratory
1099	71	Dec	2013	F	Cardiovascular
1100	32	Nov	2013	M	External
1101	0	Nov	2013	M	Others
1102	50	Oct	2013	M	External
1103	46	Dec	2013	M	Cancer
1104	52	Oct	2013	M	Cardiovascular
1105	90	Feb	2013	M	Kidney
1106	90	Jan	2013	M	Respiratory
1107	80	Jan	2013	F	Cardiovascular
1108	0	May	2013	F	Infection
1109	70	Mar	2013	M	Cardiovascular
1110	60	Mar	2013	M	Respiratory
1111	90	Apr	2013	M	Respiratory
1112	0	Mar	2013	F	Respiratory
1113	80	May	2013	M	Others
1114	30	Oct	2013	F	External
1115	1	Nov	2013	F	Kidney
1116	48	Oct	2013	F	Cardiovascular
1117	70	Oct	2013	F	Respiratory
1118	71	Dec	2013	M	Others
1119	83	Jan	2013	M	Respiratory
1120	80	Mar	2013	F	Cardiovascular
1121	81	Jun	2013	M	Others
1122	14	Apr	2013	M	External
1123	69	Sep	2013	F	Respiratory
1124	70	Sep	2013	M	Cardiovascular
1125	80	Feb	2013	M	Respiratory
1126	80	Feb	2013	F	Kidney
1127	50	Feb	2013	M	Cancer
1128	100	Feb	2013	M	Respiratory
1129	66	Mar	2013	F	Kidney
1130	35	Jan	2013	F	Others
1131	71	Feb	2013	M	Respiratory
1132	0	Jan	2013	M	Others
1133	60	Jan	2013	M	Cardiovascular
1134	90	Mar	2013	F	Kidney
1135	80	Nov	2013	M	Cancer
1136	60	Nov	2013	M	Others
1137	13	Apr	2013	M	External
1138	65	Apr	2013	M	External
1139	6	Apr	2013	M	External
1140	15	Apr	2013	F	External
1141	20	Apr	2013	M	External
1142	105	Apr	2013	F	Kidney
1143	100	Apr	2013	M	Cardiovascular
1144	20	Apr	2013	M	External
1145	0	Jun	2013	M	Infection
1146	85	Aug	2013	M	Cardiovascular
1147	80	Jul	2013	F	Others
1148	2	Aug	2013	F	External
1149	70	Sep	2013	M	Others
1150	18	Aug	2013	F	External
1151	21	Sep	2013	F	Cardiovascular
1152	75	Jul	2013	M	Cardiovascular
1153	65	Sep	2013	M	Kidney
1154	85	Aug	2013	F	External
1155	75	Mar	2013	M	Kidney
1156	60	Jan	2013	F	Respiratory
1157	80	Feb	2013	M	Cancer
1158	59	Mar	2013	M	Cardiovascular
1159	60	Apr	2013	F	Respiratory
1160	50	May	2013	F	Kidney
1161	70	May	2013	F	Kidney
1162	85	Jun	2013	M	Cardiovascular
1163	55	Jun	2013	M	Respiratory
1164	0	Dec	2013	M	Others
1165	0	Oct	2013	M	Kidney
1166	0	Feb	2013	M	Others
1167	90	Feb	2013	M	Others
1168	75	Feb	2013	M	Kidney
1169	45	Feb	2013	M	External
1170	80	Jan	2013	M	Others
1171	96	Feb	2013	M	Kidney
1172	0	Feb	2013	F	External
1173	90	Aug	2013	M	Kidney
1174	20	Aug	2013	M	External
1175	70	Sep	2013	F	Others
1176	80	Aug	2013	M	Kidney
1177	23	Sep	2013	M	Cancer
1178	60	Aug	2013	M	Cardiovascular
1179	60	Aug	2013	F	Cancer
1180	65	Nov	2013	F	Others
1181	0	Oct	2013	F	Others
1182	81	Nov	2013	M	Others
1183	65	Oct	2013	F	Others
1184	80	Oct	2013	M	Respiratory
1185	8	Sep	2013	M	Infection
1186	75	Oct	2013	M	Others
1187	66	Nov	2013	M	Cancer
1188	1	Nov	2013	M	Infection
1189	1	Nov	2013	F	Kidney
1190	3	Dec	2013	M	Kidney
1191	76	Dec	2013	F	Others
1192	85	Apr	2013	M	Cancer
1193	70	May	2013	F	Respiratory
1194	90	May	2013	M	Cancer
1195	45	May	2013	M	Cardiovascular
1196	80	Apr	2013	M	Cardiovascular
1197	30	Jun	2013	F	External
1198	60	Apr	2013	M	Cardiovascular
1199	80	Jan	2013	M	Cardiovascular
1200	75	Mar	2013	M	Cardiovascular
1201	57	Mar	2013	M	Cardiovascular
1202	90	Mar	2013	M	Cardiovascular
1203	80	Mar	2013	M	Infection
1204	72	Jan	2013	M	Cardiovascular
1205	72	Mar	2013	F	Cardiovascular
1206	0	Feb	2013	M	Respiratory
1207	80	Feb	2013	M	Cardiovascular
1208	82	Mar	2013	M	Cardiovascular
1209	0	Sep	2013	M	Infection
1210	24	Jul	2013	F	External
1211	90	Aug	2013	M	Cardiovascular
1212	25	Aug	2013	M	External
1213	48	Aug	2013	M	Cardiovascular
1214	76	Dec	2013	M	Respiratory
1215	76	Nov	2013	M	Cardiovascular
1216	86	Dec	2013	M	Cardiovascular
1217	86	Dec	2013	M	Others
1218	90	Nov	2013	M	Cardiovascular
1219	65	Apr	2013	F	Others
1220	17	Jun	2013	M	External
1221	0	May	2013	M	Respiratory
1222	75	May	2013	M	Cardiovascular
1223	33	Jun	2013	M	External
1224	45	Apr	2013	F	Cancer
1225	58	Feb	2013	F	Cardiovascular
1226	78	Feb	2013	M	Respiratory
1227	31	Jan	2013	M	Kidney
1228	53	Jan	2013	M	Cardiovascular
1229	18	Feb	2013	F	External
1230	35	Feb	2013	F	Others
1231	53	Jan	2013	F	Respiratory
1232	73	Feb	2013	F	Respiratory
1233	71	May	2013	M	Cardiovascular
1234	41	Apr	2013	F	Infection
1235	78	Apr	2013	M	Respiratory
1236	76	Dec	2013	F	Cancer
1237	85	Dec	2013	M	Respiratory
1238	85	Nov	2013	M	Respiratory
1239	79	Nov	2013	M	Cardiovascular
1240	22	Dec	2013	F	Cancer
1241	84	Dec	2013	M	Cardiovascular
1242	82	Nov	2013	M	Respiratory
1243	33	Aug	2013	F	External
1244	38	Aug	2013	M	External
1245	78	Aug	2013	M	Respiratory
1246	23	Aug	2013	F	External
1247	38	Sep	2013	M	Cancer
1248	33	Aug	2013	F	Cancer
1249	60	Jul	2013	M	Cancer
1250	53	Jun	2013	F	Respiratory
1251	66	Jul	2013	M	Others
1252	63	Mar	2013	F	Others
1253	63	Apr	2013	F	Respiratory
1254	63	Mar	2013	M	Cardiovascular
1255	70	Apr	2013	M	Cardiovascular
1256	73	Apr	2013	M	Respiratory
1257	73	Apr	2013	M	Respiratory
1258	75	Apr	2013	M	Respiratory
1259	83	Apr	2013	M	Others
1260	50	Mar	2013	F	Cardiovascular
1261	70	Mar	2013	M	Cardiovascular
1262	80	Feb	2013	F	Cardiovascular
1263	71	Nov	2013	F	Kidney
1264	50	Nov	2013	M	Cardiovascular
1265	56	Nov	2013	M	Cardiovascular
1266	55	Nov	2013	F	Respiratory
1267	63	Apr	2013	F	Cardiovascular
1268	50	Jun	2013	M	Cardiovascular
1269	29	Jun	2013	F	External
1270	75	May	2013	M	Cardiovascular
1271	60	Apr	2013	M	Kidney
1272	55	Jun	2013	F	Cardiovascular
1273	80	Aug	2013	M	Others
1274	100	Jul	2013	M	Others
1275	55	Jul	2013	M	Cancer
1276	40	Feb	2013	F	Others
1277	105	Jan	2013	M	Respiratory
1278	22	Mar	2013	M	External
1279	60	Apr	2013	F	Respiratory
1280	64	Apr	2013	M	Cardiovascular
1281	0	Apr	2013	F	Respiratory
1282	65	Mar	2013	M	Cardiovascular
1283	75	Apr	2013	M	Respiratory
1284	60	Apr	2013	F	Respiratory
1285	65	Apr	2013	M	Cardiovascular
1286	70	Apr	2013	M	Kidney
1287	69	Nov	2013	M	Cardiovascular
1288	101	Dec	2013	M	Respiratory
1289	2	Nov	2013	F	Kidney
1290	70	Jan	2013	F	Respiratory
1291	68	Sep	2013	M	Infection
1292	81	Jan	2013	M	Kidney
1293	83	Apr	2013	F	External
1294	89	Apr	2013	F	Infection
1295	43	Jun	2013	F	Cardiovascular
1296	0	Jun	2013	M	Infection
1297	73	Sep	2013	M	Respiratory
1298	61	Jul	2013	F	Cancer
1299	81	Jul	2013	M	Infection
1300	73	Jul	2013	F	Respiratory
1301	77	Jul	2013	M	Cancer
1302	89	Sep	2013	M	Cardiovascular
1303	92	Oct	2013	M	Cardiovascular
1304	33	Dec	2013	M	Cardiovascular
1305	87	Oct	2013	F	Cardiovascular
1306	80	Nov	2013	M	Cancer
1307	68	Dec	2013	M	Cardiovascular
1308	70	Oct	2013	F	Cardiovascular
1309	70	Sep	2013	M	Cardiovascular
1310	71	Dec	2013	M	Cardiovascular
1311	48	May	2013	F	Others
1312	75	May	2013	M	Cancer
1313	21	Apr	2013	M	External
1314	75	May	2013	M	Respiratory
1315	80	May	2013	F	Respiratory
1316	17	May	2013	M	External
1317	90	May	2013	F	Respiratory
1318	92	May	2013	F	Respiratory
1319	80	Mar	2013	M	Cardiovascular
1320	2	May	2013	F	Respiratory
1321	0	Sep	2013	F	Others
1322	70	Aug	2013	F	Cardiovascular
1323	60	Sep	2013	F	Cardiovascular
1324	70	Jan	2013	F	Cardiovascular
1325	78	Jan	2013	M	Cardiovascular
1326	68	Jan	2013	M	Cardiovascular
1327	85	Mar	2013	M	Kidney
1328	65	Jan	2013	M	Cardiovascular
1329	0	Mar	2013	F	Others
1330	75	Feb	2013	M	Cardiovascular
1331	80	May	2013	M	Respiratory
1332	90	May	2013	F	Infection
1333	20	Apr	2013	F	Cancer
1334	90	Oct	2013	M	Cancer
1335	0	Nov	2013	M	Respiratory
1336	90	Nov	2013	F	Respiratory
1337	86	Dec	2013	M	Kidney
1338	77	Oct	2013	M	External
1339	100	Nov	2013	M	Kidney
1340	11	Sep	2013	M	Cancer
1341	50	Aug	2013	M	External
1342	2	Aug	2013	F	External
1343	50	Aug	2013	M	External
1344	30	Aug	2013	F	External
1345	40	Aug	2013	M	External
1346	50	Aug	2013	M	External
1347	50	Aug	2013	M	External
1348	80	Aug	2013	M	Kidney
1349	40	Sep	2013	M	Cancer
1350	80	Feb	2013	M	Cardiovascular
1351	90	Mar	2013	M	Kidney
1352	90	Mar	2013	M	Respiratory
1353	80	Mar	2013	M	Cardiovascular
1354	90	Jan	2013	M	Cardiovascular
1355	80	Feb	2013	M	Respiratory
1356	35	Feb	2013	M	Cancer
1357	60	Jul	2013	M	Cancer
1358	80	Aug	2013	M	Respiratory
1359	60	Sep	2013	F	Cancer
1360	30	Aug	2013	M	Others
1361	70	Aug	2013	F	Cardiovascular
1362	50	Aug	2013	F	Cancer
1363	60	Sep	2013	M	Respiratory
1364	70	Sep	2013	M	Respiratory
1365	60	Sep	2013	M	Respiratory
1366	60	Mar	2013	M	Respiratory
1367	65	Mar	2013	M	Infection
1368	70	Jan	2013	F	Respiratory
1369	60	Mar	2013	M	Respiratory
1370	45	Mar	2013	M	Cardiovascular
1371	60	May	2013	M	Respiratory
1372	80	Oct	2013	F	Cardiovascular
1373	60	Nov	2013	F	Respiratory
1374	35	Nov	2013	M	Cancer
1375	70	Nov	2013	F	Respiratory
1376	50	Nov	2013	M	Respiratory
1377	70	Nov	2013	M	Cardiovascular
1378	81	Dec	2013	M	Respiratory
1379	60	Nov	2013	M	Respiratory
1380	80	Nov	2013	F	Respiratory
1381	63	Dec	2013	F	Kidney
1382	63	Oct	2013	F	Cancer
1383	71	Dec	2013	M	Respiratory
1384	75	Apr	2013	F	Cardiovascular
1385	70	Jun	2013	F	Kidney
1386	60	Jul	2013	M	Cardiovascular
1387	20	Jul	2013	F	Infection
1388	29	Sep	2013	M	External
1389	65	Mar	2013	F	Cancer
1390	81	Jan	2013	M	Respiratory
1391	56	Jan	2013	M	Cancer
1392	8	Feb	2013	M	Kidney
1393	60	Jan	2013	M	Cardiovascular
1394	80	Apr	2013	M	Others
1395	81	May	2013	M	Cardiovascular
1396	30	Feb	2013	F	Cancer
1397	60	Feb	2013	F	Kidney
1398	82	Jan	2013	M	Cardiovascular
1399	70	Jul	2013	M	Cardiovascular
1400	72	Dec	2013	M	Cardiovascular
1401	101	Dec	2013	M	Kidney
1402	2	Nov	2013	M	Others
1403	60	Nov	2013	M	Respiratory
1404	61	Dec	2013	M	Cardiovascular
1405	69	Dec	2013	M	Respiratory
1406	70	Aug	2013	F	Cardiovascular
1407	55	Sep	2013	F	Others
1408	65	Sep	2013	M	Cardiovascular
1409	70	Sep	2013	M	Kidney
1410	0	Aug	2013	M	Others
1411	50	Aug	2013	F	Kidney
1412	65	Aug	2013	F	Cardiovascular
1413	70	Sep	2013	M	Others
1414	70	Sep	2013	M	External
1415	55	May	2013	M	Cancer
1416	1	Apr	2013	M	Others
1417	0	Apr	2013	M	Others
1418	26	May	2013	F	External
1419	55	May	2013	M	Kidney
1420	65	Mar	2013	M	Respiratory
1421	65	Mar	2013	M	Cardiovascular
1422	60	Jan	2013	F	Kidney
1423	60	Feb	2013	M	Cardiovascular
1424	60	Mar	2013	M	Cancer
1425	70	Feb	2013	M	Cardiovascular
1426	93	Jul	2013	M	Cardiovascular
1427	50	Aug	2013	M	External
1428	85	Apr	2013	F	Others
1429	25	Apr	2013	F	Cancer
1430	60	May	2013	F	Infection
1431	71	Feb	2013	M	Cardiovascular
1432	17	Feb	2013	F	Cancer
1433	91	Jan	2013	M	Respiratory
1434	13	Dec	2013	M	External
1435	71	Dec	2013	M	External
1436	70	Oct	2013	M	Cardiovascular
1437	55	Oct	2013	M	Cardiovascular
1438	0	Nov	2013	F	Respiratory
1439	45	May	2013	F	Others
1440	76	Jun	2013	M	External
1441	70	May	2013	M	Kidney
1442	56	Jun	2013	M	External
1443	50	Apr	2013	F	Cardiovascular
1444	66	May	2013	M	Respiratory
1445	15	Jun	2013	F	External
1446	45	Jun	2013	M	External
1447	90	Sep	2013	M	Kidney
1448	26	Aug	2013	F	External
1449	80	Feb	2013	M	Cardiovascular
1450	82	Jan	2013	F	Others
1451	14	Feb	2013	M	Others
1452	60	Feb	2013	M	Kidney
1453	0	Feb	2013	F	Infection
1454	86	Oct	2013	F	Cardiovascular
1455	89	Dec	2013	M	Kidney
1456	92	Oct	2013	F	Respiratory
1457	73	Dec	2013	M	Kidney
1458	91	Nov	2013	M	Cardiovascular
1459	81	Dec	2013	F	Cardiovascular
1460	76	Dec	2013	M	Cancer
1461	0	Oct	2013	M	Others
1462	70	May	2013	F	Kidney
1463	70	May	2013	F	Kidney
1464	70	May	2013	F	Kidney
1465	70	May	2013	F	Kidney
1466	70	May	2013	F	Kidney
1467	70	May	2013	F	Kidney
1468	70	May	2013	F	Kidney
1469	70	May	2013	F	Kidney
1470	70	May	2013	F	Kidney
1471	65	Nov	2013	M	Cardiovascular
1472	0	Dec	2013	F	Infection
1473	85	May	2013	F	Respiratory
1474	80	Apr	2013	F	Kidney
1475	85	Apr	2013	M	Cardiovascular
1476	90	May	2013	M	Infection
1477	49	Aug	2013	M	Infection
1478	70	Aug	2013	F	Others
1479	18	Sep	2013	M	External
1480	80	Aug	2013	F	Kidney
1481	91	Sep	2013	M	Cardiovascular
1482	90	Aug	2013	M	Kidney
1483	28	Sep	2013	M	External
1484	50	Jan	2013	F	Respiratory
1485	0	Jan	2013	M	Others
1486	50	Feb	2013	M	Cardiovascular
1487	71	Dec	2013	M	Kidney
1488	91	Nov	2013	M	Cardiovascular
1489	86	Nov	2013	M	Cardiovascular
1490	72	Aug	2013	M	Kidney
1491	80	Aug	2013	M	Others
1492	100	Sep	2013	M	Others
1493	66	Aug	2013	M	External
1494	75	Aug	2013	F	Respiratory
1495	82	Aug	2013	F	Kidney
1496	110	Jun	2013	M	Others
1497	40	May	2013	F	Cardiovascular
1498	90	Nov	2013	F	Respiratory
1499	0	Apr	2013	F	Respiratory
1500	70	Mar	2013	M	External
1501	45	Apr	2013	M	Cardiovascular
1502	70	Jul	2013	F	Cardiovascular
1503	78	Jul	2013	M	Cardiovascular
1504	95	Jul	2013	M	Cardiovascular
1505	65	Jul	2013	F	Cancer
1506	75	Aug	2013	M	Cardiovascular
1507	60	Jul	2013	M	External
1508	75	Aug	2013	M	Others
1509	25	Jul	2013	F	Kidney
1510	75	Oct	2013	F	Others
1511	2	Oct	2013	M	Kidney
1512	56	Dec	2013	M	External
1513	52	Oct	2013	M	Cancer
1514	1	Oct	2013	M	Kidney
1515	85	Jan	2013	M	Cardiovascular
1516	90	Feb	2013	M	Cardiovascular
1517	66	Oct	2013	M	Cardiovascular
1518	66	Mar	2013	F	Respiratory
1519	61	Feb	2013	M	Cardiovascular
1520	37	Mar	2013	M	Cancer
1521	32	Feb	2013	F	Kidney
1522	60	Jun	2013	F	Cardiovascular
1523	7	Feb	2013	M	External
1524	55	Jan	2013	M	Cardiovascular
1525	0	Dec	2013	M	Infection
1526	70	Oct	2013	M	Respiratory
1527	70	Oct	2013	M	Cardiovascular
1528	55	May	2013	M	Cardiovascular
1529	48	Apr	2013	M	External
1530	60	Jul	2013	F	Cardiovascular
1531	24	Jul	2013	M	External
1532	60	Aug	2013	M	Others
1533	38	Jan	2014	F	Cardiovascular
1534	80	Mar	2014	M	Cancer
1535	0	Mar	2014	M	Respiratory
1536	80	Feb	2014	M	Cardiovascular
1537	100	Feb	2014	M	Kidney
1538	113	Jan	2014	F	Respiratory
1539	0	Feb	2014	M	Respiratory
1540	80	Jan	2014	F	Cancer
1541	80	Mar	2014	M	Cardiovascular
1542	48	Feb	2014	M	Kidney
1543	95	Jan	2014	M	Cardiovascular
1544	88	Jan	2014	F	Respiratory
1545	75	Oct	2014	F	Kidney
1546	85	Oct	2014	M	Others
1547	79	Dec	2014	M	Cardiovascular
1548	79	Nov	2014	M	Cardiovascular
1549	75	Oct	2014	F	Kidney
1550	85	Nov	2014	M	Others
1551	0	Dec	2014	M	Respiratory
1552	60	Nov	2014	M	Cardiovascular
1553	49	Nov	2014	M	Cancer
1554	70	Mar	2014	M	Cancer
1555	55	Apr	2014	M	Cardiovascular
1556	90	May	2014	M	Kidney
1557	90	Jun	2014	M	Kidney
1558	80	Mar	2014	M	Kidney
1559	80	Jun	2014	M	Cardiovascular
1560	0	Apr	2014	M	Others
1561	80	May	2014	F	Cardiovascular
1562	80	Sep	2014	M	Kidney
1563	75	Jul	2014	F	Others
1564	25	Jul	2014	F	External
1565	45	Jul	2014	M	Respiratory
1566	1	Jul	2014	M	Others
1567	75	Sep	2014	F	Kidney
1568	79	Sep	2014	F	Others
1569	20	Aug	2014	M	External
1570	24	Jul	2014	F	External
1571	84	May	2014	F	Kidney
1572	64	Jun	2014	M	Respiratory
1573	0	Apr	2014	M	Infection
1574	48	May	2014	M	Cardiovascular
1575	90	Jun	2014	M	Respiratory
1576	14	Jun	2014	F	External
1577	91	Nov	2014	M	Others
1578	70	Oct	2014	F	Respiratory
1579	100	Nov	2014	F	Respiratory
1580	91	Dec	2014	F	Respiratory
1581	86	Dec	2014	M	Cardiovascular
1582	80	Oct	2014	M	Respiratory
1583	56	Dec	2014	M	Cancer
1584	75	Oct	2014	M	Kidney
1585	76	Dec	2014	M	Others
1586	91	Dec	2014	F	Respiratory
1587	24	Jul	2014	F	External
1588	90	Sep	2014	M	Kidney
1589	85	Sep	2014	M	Respiratory
1590	60	Sep	2014	M	Cardiovascular
1591	90	Sep	2014	M	Respiratory
1592	90	Sep	2014	F	Cancer
1593	48	Feb	2014	F	Cardiovascular
1594	27	Mar	2014	F	Kidney
1595	80	Jan	2014	M	Cardiovascular
1596	85	Mar	2014	F	Respiratory
1597	42	Feb	2014	F	Others
1598	0	Jan	2014	F	Others
1599	70	Feb	2014	F	Others
1600	80	May	2014	M	Cardiovascular
1601	0	Mar	2014	F	Infection
1602	0	Mar	2014	F	Infection
1603	22	Apr	2014	F	External
1604	35	Feb	2014	M	Cardiovascular
1605	35	Feb	2014	F	Others
1606	73	Jan	2014	F	Respiratory
1607	0	Feb	2014	F	Infection
1608	19	Mar	2014	M	External
1609	90	Oct	2014	M	External
1610	98	Oct	2014	M	Respiratory
1611	70	Oct	2014	M	Respiratory
1612	96	Dec	2014	M	Cancer
1613	86	Dec	2014	M	Kidney
1614	0	Feb	2014	F	Respiratory
1615	89	Sep	2014	F	Respiratory
1616	50	Apr	2014	M	Cardiovascular
1617	0	Apr	2014	M	Respiratory
1618	40	Sep	2014	M	External
1619	30	Nov	2014	M	Others
1620	0	Mar	2014	F	Others
1621	100	Feb	2014	M	Respiratory
1622	90	Mar	2014	M	Cardiovascular
1623	105	Jul	2014	F	Respiratory
1624	100	Nov	2014	F	Respiratory
1625	81	Dec	2014	F	Kidney
1626	91	Dec	2014	M	Respiratory
1627	8	Dec	2014	M	External
1628	81	Nov	2014	F	Cardiovascular
1629	81	Dec	2014	M	Cancer
1630	60	Oct	2014	M	Cardiovascular
1631	20	Jun	2014	F	Cardiovascular
1632	60	Apr	2014	F	Cancer
1633	0	May	2014	F	Respiratory
1634	0	Mar	2014	M	Infection
1635	0	Apr	2014	F	Infection
1636	1	Apr	2014	F	External
1637	90	Feb	2014	F	Others
1638	100	Feb	2014	M	Kidney
1639	113	Feb	2014	M	Cardiovascular
1640	90	Apr	2014	M	Cardiovascular
1641	34	Jun	2014	F	Cardiovascular
1642	62	Aug	2014	M	Cardiovascular
1643	20	Jul	2014	F	External
1644	78	Jun	2014	M	Respiratory
1645	56	Aug	2014	M	Cancer
1646	81	Nov	2014	M	Cardiovascular
1647	60	Dec	2014	F	Kidney
1648	92	Oct	2014	M	Cardiovascular
1649	68	Oct	2014	M	Cardiovascular
1650	78	Nov	2014	M	Respiratory
1651	65	Dec	2014	M	Kidney
1652	74	Oct	2014	M	Respiratory
1653	58	Oct	2014	F	Cardiovascular
1654	0	Sep	2014	M	Infection
1655	63	Nov	2014	F	Cardiovascular
1656	78	Oct	2014	M	Others
1657	95	Nov	2014	M	Respiratory
1658	80	Feb	2014	M	Cancer
1659	0	Mar	2014	M	Infection
1660	90	Mar	2014	F	Respiratory
1661	50	Jan	2014	M	Cardiovascular
1662	67	Mar	2014	M	Respiratory
1663	60	Feb	2014	F	Cancer
1664	0	Mar	2014	M	Others
1665	60	Mar	2014	M	Cancer
1666	90	Sep	2014	M	Kidney
1667	94	Aug	2014	M	Others
1668	90	Aug	2014	M	External
1669	34	Aug	2014	M	Respiratory
1670	80	Sep	2014	M	Cancer
1671	95	Aug	2014	M	Cardiovascular
1672	84	Aug	2014	F	Cancer
1673	34	Sep	2014	M	Others
1674	0	Jul	2014	M	Infection
1675	74	Jun	2014	M	Cardiovascular
1676	74	Sep	2014	F	Respiratory
1677	90	Jun	2014	M	Others
1678	98	May	2014	F	Cardiovascular
1679	41	May	2014	M	Others
1680	79	May	2014	M	Cardiovascular
1681	17	Jun	2014	F	External
1682	75	May	2014	F	Respiratory
1683	90	Apr	2014	F	Respiratory
1684	90	May	2014	M	Respiratory
1685	96	Mar	2014	M	Cardiovascular
1686	86	Jan	2014	M	Respiratory
1687	50	Jan	2014	F	Cardiovascular
1688	20	Jun	2014	M	External
1689	91	Apr	2014	F	Others
1690	86	Jun	2014	F	Cardiovascular
1691	21	Apr	2014	F	External
1692	24	Jun	2014	M	Kidney
1693	74	Apr	2014	F	Kidney
1694	92	Dec	2014	F	Infection
1695	87	Dec	2014	M	Respiratory
1696	81	Nov	2014	M	Cardiovascular
1697	82	Dec	2014	M	Others
1698	77	Dec	2014	M	Cardiovascular
1699	81	Nov	2014	M	Others
1700	96	Oct	2014	M	Respiratory
1701	54	Jul	2014	M	External
1702	20	Aug	2014	M	External
1703	62	Jan	2014	M	Respiratory
1704	20	Mar	2014	M	External
1705	49	Jan	2014	F	Cardiovascular
1706	55	Jan	2014	M	Respiratory
1707	54	Jan	2014	M	Cardiovascular
1708	30	Feb	2014	M	Cancer
1709	60	Mar	2014	F	Cardiovascular
1710	62	Feb	2014	F	Cardiovascular
1711	70	Jun	2014	M	Respiratory
1712	64	Apr	2014	M	Cancer
1713	50	Mar	2014	M	Respiratory
1714	59	Mar	2014	M	Respiratory
1715	64	Apr	2014	F	Respiratory
1716	54	Jun	2014	M	Infection
1717	59	May	2014	M	Cardiovascular
1718	62	Jul	2014	M	Others
1719	62	Jun	2014	F	Cancer
1720	65	Jun	2014	F	Cardiovascular
1721	60	Aug	2014	F	Others
1722	55	Jun	2014	F	Cardiovascular
1723	59	Nov	2014	M	Cancer
1724	64	Dec	2014	F	Respiratory
1725	61	Dec	2014	F	Respiratory
1726	21	Dec	2014	F	Respiratory
1727	34	Oct	2014	F	Cancer
1728	59	Nov	2014	F	Cardiovascular
1729	70	Dec	2014	F	Cardiovascular
1730	61	Dec	2014	F	Respiratory
1731	55	Nov	2014	M	Cancer
1732	91	Nov	2014	F	Kidney
1733	55	Sep	2014	F	Cardiovascular
1734	61	Dec	2014	F	Cardiovascular
1735	91	Dec	2014	F	Others
1736	66	Dec	2014	F	Infection
1737	70	Nov	2014	F	Cardiovascular
1738	66	Dec	2014	M	Others
1739	25	Sep	2014	F	External
1740	23	Sep	2014	F	External
1741	85	Jul	2014	M	Cardiovascular
1742	75	Aug	2014	F	Cardiovascular
1743	75	Feb	2014	M	Cardiovascular
1744	85	Jan	2014	M	Kidney
1745	70	Mar	2014	M	Respiratory
1746	25	Jan	2014	F	External
1747	85	Mar	2014	M	Kidney
1748	82	May	2014	M	Infection
1749	85	Jun	2014	M	Infection
1750	18	Jun	2014	F	External
1751	78	Jun	2014	M	Cardiovascular
1752	0	Jan	2014	F	Respiratory
1753	82	Jun	2014	F	Cardiovascular
1754	74	May	2014	F	Cardiovascular
1755	84	Jun	2014	F	Respiratory
1756	81	Dec	2014	M	Cardiovascular
1757	34	Oct	2014	M	External
1758	1	Nov	2014	M	Others
1759	90	Nov	2014	M	Cardiovascular
1760	70	Feb	2014	M	Cancer
1761	65	Jan	2014	F	Cancer
1762	80	Feb	2014	M	Respiratory
1763	62	Oct	2014	M	Cardiovascular
1764	82	Oct	2014	F	External
1765	83	Dec	2014	F	Respiratory
1766	53	Oct	2014	F	Respiratory
1767	22	Dec	2014	M	Cancer
1768	72	Oct	2014	M	Cardiovascular
1769	74	Dec	2014	F	Respiratory
1770	79	Dec	2014	M	Cancer
1771	52	Aug	2014	M	Cancer
1772	34	Sep	2014	F	Cancer
1773	33	Sep	2014	M	External
1774	0	Feb	2014	M	Others
1775	61	Jan	2014	M	External
1776	62	Mar	2014	M	Kidney
1777	68	Jan	2014	M	Respiratory
1778	60	Jan	2014	M	External
1779	51	Jan	2014	M	Infection
1780	52	Jan	2014	M	External
1781	45	Jan	2014	M	External
1782	51	Jan	2014	M	External
1783	82	Jan	2014	M	External
1784	82	Mar	2014	F	Respiratory
1785	78	Feb	2014	M	External
1786	60	Jan	2014	M	External
1787	68	Jan	2014	M	External
1788	29	Jan	2014	M	External
1789	68	Mar	2014	M	Infection
1790	78	Feb	2014	F	Cardiovascular
1791	73	Mar	2014	F	Cancer
1792	50	Apr	2014	M	External
1793	50	Apr	2014	M	Cancer
1794	0	Jun	2014	F	Respiratory
1795	0	Sep	2014	M	Kidney
1796	75	Jul	2014	F	Respiratory
1797	50	Jul	2014	F	Others
1798	70	Jun	2014	F	Respiratory
1799	84	Feb	2014	M	Kidney
1800	40	Feb	2014	F	External
1801	68	Mar	2014	F	Kidney
1802	38	Nov	2014	M	Cardiovascular
1803	70	Nov	2014	M	Cardiovascular
1804	80	Nov	2014	M	Respiratory
1805	61	Dec	2014	M	Respiratory
1806	70	Oct	2014	F	Cardiovascular
1807	80	Oct	2014	M	Kidney
1808	80	Nov	2014	M	Kidney
1809	80	Apr	2014	M	Cardiovascular
1810	75	Mar	2014	M	Infection
1811	80	Apr	2014	M	Respiratory
1812	80	Apr	2014	M	Respiratory
1813	65	Apr	2014	F	Cardiovascular
1814	29	May	2014	F	Others
1815	45	Jun	2014	F	Cancer
1816	60	Apr	2014	M	Kidney
1817	70	Apr	2014	F	Respiratory
1818	100	Jun	2014	F	Kidney
1819	70	Mar	2014	M	Cardiovascular
1820	90	May	2014	F	Respiratory
1821	0	Jun	2014	M	Infection
1822	0	Apr	2014	F	Infection
1823	80	Oct	2014	F	Respiratory
1824	8	Oct	2014	M	Infection
1825	90	Oct	2014	M	Kidney
1826	45	Jan	2014	F	Cardiovascular
1827	60	Jan	2014	M	Cardiovascular
1828	30	Feb	2014	M	External
1829	70	Jan	2014	F	Respiratory
1830	90	Feb	2014	M	Kidney
1831	80	Jul	2014	M	Cardiovascular
1832	90	Aug	2014	F	Kidney
1833	55	Mar	2014	F	Kidney
1834	0	Mar	2014	M	Infection
1835	0	Feb	2014	M	Infection
1836	1	Mar	2014	F	Infection
1837	2	Feb	2014	M	External
1838	85	Mar	2014	F	Respiratory
1839	0	Mar	2014	F	Infection
1840	0	Mar	2014	F	Respiratory
1841	0	Mar	2014	M	Infection
1842	0	Feb	2014	F	Others
1843	1	Mar	2014	M	Respiratory
1844	0	Mar	2014	M	Infection
1845	95	Feb	2014	F	Respiratory
1846	0	Feb	2014	F	Respiratory
1847	90	Feb	2014	F	Respiratory
1848	0	Mar	2014	F	Infection
1849	0	Jan	2014	M	Infection
1850	78	Nov	2014	F	Respiratory
1851	90	Nov	2014	F	Respiratory
1852	0	Oct	2014	M	Respiratory
1853	80	Oct	2014	M	Others
1854	92	Oct	2014	M	Respiratory
1855	78	Nov	2014	F	Cardiovascular
1856	86	Dec	2014	M	Respiratory
1857	66	Dec	2014	F	Others
1858	70	Nov	2014	F	Cancer
1859	70	Sep	2014	F	External
1860	75	Oct	2014	M	Others
1861	60	Oct	2014	F	Infection
1862	71	Dec	2014	M	Kidney
1863	71	Dec	2014	M	Respiratory
1864	70	Sep	2014	M	Others
1865	75	Sep	2014	F	Cardiovascular
1866	80	Sep	2014	M	Cancer
1867	78	Jul	2014	F	Respiratory
1868	3	Sep	2014	F	External
1869	95	Sep	2014	F	Kidney
1870	22	Jul	2014	M	External
1871	80	Sep	2014	M	Cardiovascular
1872	0	May	2014	M	Infection
1873	21	May	2014	F	External
1874	60	Apr	2014	F	Respiratory
1875	0	Apr	2014	M	Respiratory
1876	0	May	2014	F	Infection
1877	68	May	2014	F	Cardiovascular
1878	0	May	2014	M	Infection
1879	60	May	2014	F	Cancer
1880	80	May	2014	M	Cardiovascular
1881	60	Aug	2014	F	Cancer
1882	70	Aug	2014	M	Cardiovascular
1883	30	Mar	2014	F	Kidney
1884	90	Jan	2014	F	Cardiovascular
1885	58	Feb	2014	M	Cancer
1886	28	Mar	2014	F	Kidney
1887	100	Jan	2014	F	Cardiovascular
1888	1	Dec	2014	F	Cardiovascular
1889	0	Sep	2014	M	Infection
1890	80	Oct	2014	M	Others
1891	80	Aug	2014	M	Others
1892	80	Nov	2014	M	Cardiovascular
1893	0	Nov	2014	F	Infection
1894	84	Aug	2014	M	Cancer
1895	72	Oct	2014	M	Others
1896	70	Jul	2014	F	Others
1897	35	Sep	2014	M	External
1898	80	Oct	2014	M	Cardiovascular
1899	80	Oct	2014	M	Kidney
1900	83	Dec	2014	F	Respiratory
1901	87	Dec	2014	F	Respiratory
1902	80	Jul	2014	F	Cardiovascular
1903	60	Jun	2014	M	External
1904	65	Feb	2014	F	Respiratory
1905	72	Mar	2014	F	Cardiovascular
1906	80	Mar	2014	M	Others
1907	70	Mar	2014	M	Cardiovascular
1908	0	Jul	2014	M	Infection
1909	18	Sep	2014	M	External
1910	70	Jul	2014	F	Cardiovascular
1911	65	Aug	2014	M	Cancer
1912	35	Apr	2014	M	External
1913	55	May	2014	M	Others
1914	55	Jun	2014	M	Cardiovascular
1915	32	May	2014	F	Kidney
1916	70	May	2014	F	Kidney
1917	1	Dec	2014	M	Kidney
1918	65	Nov	2014	M	Cancer
1919	71	Dec	2014	M	Cardiovascular
1920	55	Nov	2014	M	Cardiovascular
1921	80	Aug	2014	F	Respiratory
1922	66	Mar	2014	M	External
1923	70	Feb	2014	F	Cardiovascular
1924	80	Nov	2014	M	Kidney
1925	90	Oct	2014	M	Cardiovascular
1926	61	Dec	2014	F	Cardiovascular
1927	80	Apr	2014	M	Cardiovascular
1928	70	Apr	2014	M	Cardiovascular
1929	90	May	2014	M	Cardiovascular
1930	80	Apr	2014	M	Cardiovascular
1931	25	Jun	2014	M	External
1932	58	May	2014	M	External
1933	78	Jun	2014	M	Respiratory
1934	68	Jun	2014	F	Respiratory
1935	70	Jun	2014	M	Cardiovascular
1936	76	Apr	2014	M	Cancer
1937	10	Jun	2014	F	Kidney
1938	72	Jun	2014	M	Kidney
1939	66	Jun	2014	F	Cardiovascular
1940	30	Jan	2014	M	Cardiovascular
1941	33	Feb	2014	M	External
1942	20	Jan	2014	F	External
1943	94	Mar	2014	M	Cardiovascular
1944	80	Mar	2014	F	Cardiovascular
1945	70	Jan	2014	M	External
1946	90	Mar	2014	M	Cardiovascular
1947	80	Jan	2014	M	Others
1948	12	Jan	2014	M	External
1949	0	Feb	2014	M	Infection
1950	14	Mar	2014	F	Respiratory
1951	20	Sep	2014	F	External
1952	84	Sep	2014	M	Respiratory
1953	0	Oct	2014	M	Infection
1954	74	Nov	2014	M	Respiratory
1955	60	Oct	2014	F	Cardiovascular
1956	85	Nov	2014	M	Cardiovascular
1957	50	Nov	2014	M	Respiratory
1958	7	Dec	2014	M	Cancer
1959	77	Dec	2014	M	External
1960	90	Nov	2014	M	Cardiovascular
1961	4	Mar	2014	M	Others
1962	67	Jun	2014	F	Others
1963	102	Mar	2014	F	Kidney
1964	70	Dec	2014	F	Others
1965	0	Oct	2014	M	Respiratory
1966	70	Jul	2014	F	Others
1967	60	Nov	2014	F	Kidney
1968	41	Dec	2014	F	Kidney
1969	107	Nov	2014	M	Cardiovascular
1970	25	Nov	2014	F	Cancer
1971	107	Nov	2014	M	Cardiovascular
1972	45	Oct	2014	F	External
1973	0	Jul	2014	M	Kidney
1974	0	Sep	2014	F	Kidney
1975	80	Oct	2014	M	Cancer
1976	70	Nov	2014	M	Others
1977	15	Dec	2014	M	Cardiovascular
1978	84	Feb	2014	M	Cardiovascular
1979	49	Feb	2014	F	Cancer
1980	47	May	2014	M	External
1981	39	May	2014	M	Cardiovascular
1982	70	May	2014	M	Others
1983	70	Apr	2014	F	Respiratory
1984	60	May	2014	F	Cardiovascular
1985	38	Apr	2014	F	Cardiovascular
1986	39	Apr	2014	F	Cardiovascular
1987	46	Jun	2014	F	Kidney
1988	48	May	2014	F	Kidney
1989	80	Jul	2014	F	Cardiovascular
1990	60	Aug	2014	F	Respiratory
1991	45	Aug	2014	F	Cardiovascular
1992	70	Jul	2014	M	Respiratory
1993	55	Jul	2014	F	Infection
1994	32	Mar	2014	F	Others
1995	82	May	2014	M	Kidney
1996	85	May	2014	M	Others
1997	80	Feb	2014	F	Cardiovascular
1998	0	Dec	2014	M	Others
1999	75	Jan	2014	M	Cardiovascular
[truncated: 578 more rows]
