# Supplementary material for: Seasonality of deaths with respect to age and cause in Chitral District Pakistan
Source: PLoS One. 2019 Dec 6;14(12):e0225994. doi: 10.1371/journal.pone.0225994 (PMC6897406; doi:10.1371/journal.pone.0225994)
Supplement: S2 Data — (XLSX) [file pone.0225994.s002.xlsx]

## Sheet: Sheet1
Respiratory
Periode	Month	No Of Death	Indicies	Sum of Indices							Respiratory
1	2011-01-01	13	1.36384	6.41742	Trough	Peak	Ratio	PC			2011	2012	2013	2014	2015
2	2011-02-01	16	1.24058	6.02966	2.57337	7.89321	3.06727	2.06727		Jan	1.36384	1.32485	1.28565	1.23752	1.20556
3	2011-03-01	6	0.850203	4.9144	Jul	Dec				Feb	1.24058	1.24013	1.20532	1.18308	1.16055
4	2011-04-01	6	1.0757	5.26645						Mar	0.850204	0.898523	0.970252	1.05504	1.14039
5	2011-05-01	3	1.08363	4.92429						Apr	1.0757	1.05719	1.04488	1.04473	1.04396
6	2011-06-01	7	1.08709	5.57677						May	1.08363	1.03178	0.991215	0.940292	0.87737
7	2011-07-01	4	0.50717	2.57337						Jun	1.08709	1.12196	1.12932	1.12472	1.11366
8	2011-08-01	4	0.597558	2.79665						Jul	0.50717	0.509466	0.515538	0.512489	0.528706
9	2011-09-01	7	0.66221	3.58799						Aug	0.597558	0.577137	0.565658	0.537672	0.518627
10	2011-10-01	8	0.724746	3.53389						Sep	0.66221	0.68908	0.709216	0.754936	0.772547
11	2011-11-01	11	1.29001	6.61343						Oct	0.724746	0.716794	0.706352	0.683954	0.702044
12	2011-12-01	6	1.542	7.89321						Nov	1.29001	1.30622	1.31446	1.35349	1.34925
13	2012-01-01	13	1.32485							Dec	1.542	1.56667	1.59465	1.5943	1.59559
14	2012-02-01	10	1.24013
15	2012-03-01	4	0.898523
16	2012-04-01	7	1.05719
17	2012-05-01	13	1.03178
18	2012-06-01	10	1.12196
19	2012-07-01	5	0.509466
20	2012-08-01	12	0.577137
21	2012-09-01	4	0.68908
22	2012-10-01	4	0.716794
23	2012-11-01	7	1.30622
24	2012-12-01	19	1.56667
25	2013-01-01	10	1.28565
26	2013-02-01	7	1.20532
27	2013-03-01	8	0.970252
28	2013-04-01	12	1.04488
29	2013-05-01	11	0.991215
30	2013-06-01	2	1.12932
31	2013-07-01	2	0.515538
32	2013-08-01	3	0.565658
33	2013-09-01	5	0.709216
34	2013-10-01	4	0.706352
35	2013-11-01	14	1.31446
36	2013-12-01	6	1.59465
37	2014-01-01	10	1.23752
38	2014-02-01	8	1.18308
39	2014-03-01	12	1.05504
40	2014-04-01	9	1.04473
41	2014-05-01	4	0.940292
42	2014-06-01	10	1.12472
43	2014-07-01	5	0.512489
44	2014-08-01	3	0.537672
45	2014-09-01	5	0.754936
46	2014-10-01	11	0.683954
47	2014-11-01	11	1.35349
48	2014-12-01	17	1.5943
49	2015-01-01	8	1.20556
50	2015-02-01	12	1.16055
51	2015-03-01	9	1.14039
52	2015-04-01	6	1.04396
53	2015-05-01	6	0.87737
54	2015-06-01	13	1.11366
55	2015-07-01	4	0.528706
56	2015-08-01	4	0.518627
57	2015-09-01	9	0.772547
58	2015-10-01	1	0.702044
59	2015-11-01	11	1.34925
60	2015-12-01	11	1.59559
Cardiovascular
Periode	Month	No Of Death	Indices	Sum of Indices	Trough	Peak	Ratio	PC		Cardiovascular
1	2011-01-01	11	1.23022	6.16829	2.56931	7.18999	2.79841	1.79841		2011	2012	2013	2014	2015
2	2011-02-01	17	1.24115	6.12617	Jul	March			Jan	1.23022	1.22803	1.241	1.23342	1.23562
3	2011-03-01	16	1.41641	7.18999					Feb	1.24115	1.2375	1.22234	1.2158	1.20939
4	2011-04-01	15	1.06129	5.00194					Mar	1.41641	1.422	1.4361	1.45321	1.46228
5	2011-05-01	12	1.04363	5.40428					Apr	1.06129	1.03534	0.995166	0.964739	0.945408
6	2011-06-01	10	0.908126	4.848					May	1.04363	1.06512	1.08858	1.09709	1.10987
7	2011-07-01	5	0.561898	2.56931					Jun	0.908126	0.941226	0.97308	1.00046	1.02511
8	2011-08-01	5	0.678182	3.28093					Jul	0.561898	0.537671	0.512754	0.488764	0.468222
9	2011-09-01	10	0.653635	3.23826					Aug	0.678182	0.661139	0.654049	0.648375	0.639187
10	2011-10-01	8	0.997629	4.84993					Sep	0.653635	0.65119	0.642243	0.646336	0.644858
11	2011-11-01	10	1.16387	5.952					Oct	0.997629	0.988387	0.969587	0.956065	0.938261
12	2011-12-01	4	1.04952	5.40343					Nov	1.16387	1.17424	1.19291	1.20122	1.21977
13	2012-01-01	13	1.22803						Dec	1.04952	1.06312	1.0877	1.09802	1.10507
14	2012-02-01	11	1.2375
15	2012-03-01	14	1.422
16	2012-04-01	9	1.03534
17	2012-05-01	12	1.06512
18	2012-06-01	9	0.941226
19	2012-07-01	6	0.537671
20	2012-08-01	13	0.661139
21	2012-09-01	3	0.65119
22	2012-10-01	12	0.988387
23	2012-11-01	14	1.17424
24	2012-12-01	15	1.06312
25	2013-01-01	15	1.241
26	2013-02-01	14	1.22234
27	2013-03-01	17	1.4361
28	2013-04-01	12	0.995166
29	2013-05-01	7	1.08858
30	2013-06-01	5	0.97308
31	2013-07-01	8	0.512754
32	2013-08-01	10	0.654049
33	2013-09-01	8	0.642243
34	2013-10-01	13	0.969587
35	2013-11-01	11	1.19291
36	2013-12-01	9	1.0877
37	2014-01-01	13	1.23342
38	2014-02-01	11	1.2158
39	2014-03-01	14	1.45321
40	2014-04-01	10	0.964739
41	2014-05-01	13	1.09709
42	2014-06-01	14	1.00046
43	2014-07-01	5	0.488764
44	2014-08-01	6	0.648375
45	2014-09-01	6	0.646336
46	2014-10-01	10	0.956065
47	2014-11-01	18	1.20122
48	2014-12-01	14	1.09802
49	2015-01-01	14	1.23562
50	2015-02-01	16	1.20939
51	2015-03-01	19	1.46228
52	2015-04-01	9	0.945408
53	2015-05-01	15	1.10987
54	2015-06-01	14	1.02511
55	2015-07-01	2	0.468222
56	2015-08-01	6	0.639187
57	2015-09-01	14	0.644858
58	2015-10-01	10	0.938261
59	2015-11-01	15	1.21977
60	2015-12-01	15	1.10507
Cancer
Periode	Month	No Of Death	Indices	Sum of Indices
1	2011-01-01	1	0.531978	3.00407	Trough	Peak	Ratio	PC
2	2011-02-01	3	1.54459	7.35869	3.00407	7.35869	2.44957	1.44957
3	2011-03-01	1	1.04392	5.30715	Jan	Feb
4	2011-04-01	2	1.0429	5.41307
5	2011-05-01	4	1.23471	5.47736
6	2011-06-01	2	0.674657	3.4898
7	2011-07-01	2	0.982652	5.21022
8	2011-08-01	3	1.15402	5.24727
9	2011-09-01	2	0.953949	5.2429
10	2011-10-01	2	0.67379	3.50886
11	2011-11-01	0	0.893483	5.01728
12	2011-12-01	5	1.26784	5.73322
13	2012-01-01	1	0.546418
14	2012-02-01	3	1.53233
15	2012-03-01	5	1.04917
16	2012-04-01	3	1.05712
17	2012-05-01	5	1.18954
18	2012-06-01	3	0.67863
19	2012-07-01	3	1.00157
20	2012-08-01	5	1.11865
21	2012-09-01	2	0.992647
22	2012-10-01	1	0.670691
23	2012-11-01	2	0.941855
24	2012-12-01	5	1.22711
25	2013-01-01	2	0.585475
26	2013-02-01	6	1.47535
27	2013-03-01	3	1.07755
28	2013-04-01	4	1.07835
29	2013-05-01	3	1.10196
30	2013-06-01	0	0.695494
31	2013-07-01	6	1.03364
32	2013-08-01	3	1.06845
33	2013-09-01	5	1.0417
34	2013-10-01	4	0.678423
35	2013-11-01	4	0.999633
36	2013-12-01	4	1.16579
37	2014-01-01	2	0.644135
38	2014-02-01	6	1.42809
39	2014-03-01	4	1.06827
40	2014-04-01	4	1.10743
41	2014-05-01	1	1.01162
42	2014-06-01	2	0.708053
43	2014-07-01	0	1.08579
44	2014-08-01	6	0.978803
45	2014-09-01	5	1.10616
46	2014-10-01	2	0.728254
47	2014-11-01	6	1.06597
48	2014-12-01	6	1.06804
49	2015-01-01	4	0.696066
50	2015-02-01	7	1.37833
51	2015-03-01	6	1.06824
52	2015-04-01	7	1.12728
53	2015-05-01	6	0.939529
54	2015-06-01	5	0.73297
55	2015-07-01	8	1.10657
56	2015-08-01	4	0.927343
57	2015-09-01	7	1.14844
58	2015-10-01	4	0.757698
59	2015-11-01	6	1.11633
60	2015-12-01	2	1.00444
Infection
Periode	Month	No Of Death	Indices	Sum of Indices
1	2011-01-01	4	0.305515	2.41793	Trough	Peak	Ratio	PC
2	2011-02-01	2	0.886634	4.94881	2.27718	9.82782	4.31579	3.31579
3	2011-03-01	3	1.77746	9.82782	Aug	Mar
4	2011-04-01	2	1.28353	6.00192
5	2011-05-01	3	1.35189	6.15432
6	2011-06-01	7	1.00202	5.14404
7	2011-07-01	4	1.23448	5.34966
8	2011-08-01	3	0.627192	2.27718
9	2011-09-01	2	0.923946	4.50016
10	2011-10-01	3	1.04036	5.16771
11	2011-11-01	2	0.678315	3.14126
12	2011-12-01	3	0.837361	4.78767
13	2012-01-01	1	0.363396
14	2012-02-01	8	0.906579
15	2012-03-01	4	1.86611
16	2012-04-01	7	1.22777
17	2012-05-01	5	1.3111
18	2012-06-01	3	1.03359
19	2012-07-01	4	1.19428
20	2012-08-01	1	0.548602
21	2012-09-01	2	0.91123
22	2012-10-01	3	1.0491
23	2012-11-01	3	0.650542
24	2012-12-01	1	0.883695
25	2013-01-01	0	0.4645
26	2013-02-01	1	0.984787
27	2013-03-01	2	1.96073
28	2013-04-01	2	1.19878
29	2013-05-01	5	1.23651
30	2013-06-01	2	1.03223
31	2013-07-01	2	1.0897
32	2013-08-01	2	0.439346
33	2013-09-01	3	0.899975
34	2013-10-01	0	1.04784
35	2013-11-01	1	0.637482
36	2013-12-01	3	0.941476
37	2014-01-01	2	0.579405
38	2014-02-01	3	1.05237
39	2014-03-01	12	2.06891
40	2014-04-01	3	1.16306
41	2014-05-01	4	1.16012
42	2014-06-01	3	1.04533
43	2014-07-01	3	0.964819
44	2014-08-01	0	0.364912
45	2014-09-01	3	0.885153
46	2014-10-01	3	1.02134
47	2014-11-01	1	0.596597
48	2014-12-01	2	1.03262
49	2015-01-01	5	0.705112
50	2015-02-01	2	1.11845
51	2015-03-01	4	2.15461
52	2015-04-01	1	1.12878
53	2015-05-01	1	1.09471
54	2015-06-01	2	1.03086
55	2015-07-01	1	0.866375
56	2015-08-01	0	0.297128
57	2015-09-01	1	0.879856
58	2015-10-01	2	1.00907
59	2015-11-01	1	0.578324
60	2015-12-01	3	1.09252
Kidney
Periode	Month	No Of Death		Sum of Indices							Kidney
1	2011-01-01	3	0.84398	4.71418	Trough	Peak	Ratio	PC			2011	2012	2013	2014	2015
2	2011-02-01	7	1.6969	7.68732	2.66616	7.68732	2.8833	1.8833		Jan	0.84398	0.883637	0.933516	1.00254	1.0505
3	2011-03-01	2	0.94521	4.84784	Jul	Feb				Feb	1.6969	1.65345	1.54787	1.44264	1.34646
4	2011-04-01	3	0.680058	3.40921						Mar	0.94521	0.948413	0.977893	0.982328	0.994
5	2011-05-01	4	0.956743	4.76891						Apr	0.680058	0.667777	0.673221	0.690317	0.697832
6	2011-06-01	8	0.770619	3.84241						May	0.956743	0.953041	0.957734	0.950317	0.951078
7	2011-07-01	4	0.489497	2.66616						Jun	0.770619	0.785414	0.770078	0.75182	0.764484
8	2011-08-01	7	1.33928	6.30527						Jul	0.489497	0.505437	0.533111	0.560839	0.577274
9	2011-09-01	2	0.67161	3.67179						Aug	1.33928	1.31208	1.26525	1.22477	1.16389
10	2011-10-01	6	0.903996	4.9577						Sep	0.67161	0.681887	0.728484	0.772859	0.816954
11	2011-11-01	9	1.21871	5.73263						Oct	0.903996	0.949729	0.99332	1.03639	1.07426
12	2011-12-01	6	1.47895	7.43434						Nov	1.21871	1.19354	1.14053	1.10599	1.07387
13	2012-01-01	5	0.883637							Dec	1.47895	1.47864	1.4924	1.49673	1.48761
14	2012-02-01	10	1.65345
15	2012-03-01	8	0.948413
16	2012-04-01	5	0.667777
17	2012-05-01	6	0.953041
18	2012-06-01	3	0.785414
19	2012-07-01	5	0.505437
20	2012-08-01	8	1.31208
21	2012-09-01	4	0.681887
22	2012-10-01	5	0.949729
23	2012-11-01	6	1.19354
24	2012-12-01	9	1.47864
25	2013-01-01	4	0.933516
26	2013-02-01	9	1.54787
27	2013-03-01	5	0.977893
28	2013-04-01	4	0.673221
29	2013-05-01	15	0.957734
30	2013-06-01	2	0.770078
31	2013-07-01	1	0.533111
32	2013-08-01	8	1.26525
33	2013-09-01	4	0.728484
34	2013-10-01	3	0.99332
35	2013-11-01	5	1.14053
36	2013-12-01	7	1.4924
37	2014-01-01	1	1.00254
38	2014-02-01	6	1.44264
39	2014-03-01	9	0.982328
40	2014-04-01	2	0.690317
41	2014-05-01	6	0.950317
42	2014-06-01	6	0.75182
43	2014-07-01	1	0.560839
44	2014-08-01	1	1.22477
45	2014-09-01	8	0.772859
46	2014-10-01	6	1.03639
47	2014-11-01	5	1.10599
48	2014-12-01	8	1.49673
49	2015-01-01	8	1.0505
50	2015-02-01	6	1.34646
51	2015-03-01	4	0.994
52	2015-04-01	3	0.697832
53	2015-05-01	3	0.951078
54	2015-06-01	3	0.764484
55	2015-07-01	5	0.577274
56	2015-08-01	5	1.16389
57	2015-09-01	3	0.816954
58	2015-10-01	9	1.07426
59	2015-11-01	5	1.07387
60	2015-12-01	7	1.48761
External
Periode	Month	No Of Death	Indices	Sum of Indices
1	2011-01-01	1	0.250765	1.61343	Trough	Peak	Ratio	PC			External
2	2011-02-01	1	0.757659	4.07038	1.61343	9.47948	5.87534	4.87534			2011	2012	2013	2014	2015
3	2011-03-01	4	0.98289	4.64282	Jan	Sep				Jan	0.250765	0.271451	0.311778	0.362318	0.417121
4	2011-04-01	3	1.37191	6.74695						Feb	0.757659	0.778186	0.820984	0.842411	0.871139
5	2011-05-01	0	0.51854	3.43255						Mar	0.98289	0.977929	0.936288	0.892106	0.853603
6	2011-06-01	3	1.0922	5.95993						Apr	1.37191	1.36794	1.34675	1.34656	1.3138
7	2011-07-01	8	1.67684	7.90843						May	0.51854	0.564484	0.688508	0.783853	0.877168
8	2011-08-01	10	1.52638	6.41566						Jun	1.0922	1.12201	1.17301	1.25385	1.31886
9	2011-09-01	11	2.12395	9.47948						Jul	1.67684	1.6546	1.5879	1.52451	1.46457
10	2011-10-01	3	0.808853	4.46797						Aug	1.52638	1.4303	1.28067	1.14637	1.03194
11	2011-11-01	3	0.360763	2.10536						Sep	2.12395	2.05825	1.93602	1.74846	1.6128
12	2011-12-01	3	0.5038	3.09549						Oct	0.808853	0.839088	0.895694	0.94101	0.983329
13	2012-01-01	1	0.271451							Nov	0.360763	0.374829	0.409538	0.462153	0.498074
14	2012-02-01	18	0.778186							Dec	0.5038	0.543421	0.603423	0.692702	0.752147
15	2012-03-01	7	0.977929
16	2012-04-01	7	1.36794
17	2012-05-01	6	0.564484
18	2012-06-01	3	1.12201
19	2012-07-01	9	1.6546
20	2012-08-01	9	1.4303
21	2012-09-01	16	2.05825
22	2012-10-01	6	0.839088
23	2012-11-01	12	0.374829
24	2012-12-01	2	0.543421
25	2013-01-01	1	0.311778
26	2013-02-01	4	0.820984
27	2013-03-01	3	0.936288
28	2013-04-01	12	1.34675
29	2013-05-01	2	0.688508
30	2013-06-01	9	1.17301
31	2013-07-01	4	1.5879
32	2013-08-01	20	1.28067
33	2013-09-01	4	1.93602
34	2013-10-01	4	0.895694
35	2013-11-01	1	0.409538
36	2013-12-01	3	0.603423
37	2014-01-01	13	0.362318
38	2014-02-01	5	0.842411
39	2014-03-01	3	0.892106
40	2014-04-01	5	1.34656
41	2014-05-01	3	0.783853
42	2014-06-01	6	1.25385
43	2014-07-01	6	1.52451
44	2014-08-01	3	1.14637
45	2014-09-01	9	1.74846
46	2014-10-01	4	0.94101
47	2014-11-01	0	0.462153
48	2014-12-01	2	0.692702
49	2015-01-01	2	0.417121
50	2015-02-01	4	0.871139
51	2015-03-01	6	0.853603
52	2015-04-01	8	1.3138
53	2015-05-01	6	0.877168
54	2015-06-01	7	1.31886
55	2015-07-01	9	1.46457
56	2015-08-01	5	1.03194
57	2015-09-01	3	1.6128
58	2015-10-01	9	0.983329
59	2015-11-01	8	0.498074
60	2015-12-01	13	0.752147
Others
Periode	Month	No Of Death	Indices	Sum of Indices
1	2011-01-01	17	0.821059	4.40187	Trough	Peak	Ratio	PC
2	2011-02-01	16	1.3007	6.34732	3.72377	6.34732	1.70454	0.704542
3	2011-03-01	12	1.22466	6.28442	Aug	Feb
4	2011-04-01	10	1.07157	5.42268
5	2011-05-01	8	1.15007	5.9133
6	2011-06-01	12	1.00573	4.61632
7	2011-07-01	7	0.871965	4.63658
8	2011-08-01	4	0.713637	3.72377
9	2011-09-01	13	1.05797	4.69769
10	2011-10-01	4	0.981783	4.75886
11	2011-11-01	13	0.914392	4.41692
12	2011-12-01	7	0.872476	4.68445
13	2012-01-01	3	0.839445
14	2012-02-01	20	1.28744
15	2012-03-01	20	1.24295
16	2012-04-01	14	1.07089
17	2012-05-01	14	1.16343
18	2012-06-01	14	0.979665
19	2012-07-01	9	0.901123
20	2012-08-01	7	0.711849
21	2012-09-01	8	1.01247
22	2012-10-01	9	0.966524
23	2012-11-01	7	0.907762
24	2012-12-01	7	0.895833
25	2013-01-01	5	0.865075
26	2013-02-01	7	1.27653
27	2013-03-01	5	1.26736
28	2013-04-01	9	1.07711
29	2013-05-01	8	1.18344
30	2013-06-01	5	0.9281
31	2013-07-01	6	0.931137
32	2013-08-01	10	0.733435
33	2013-09-01	10	0.935461
34	2013-10-01	9	0.957785
35	2013-11-01	6	0.883767
36	2013-12-01	7	0.938398
37	2014-01-01	4	0.918932
38	2014-02-01	9	1.24981
39	2014-03-01	18	1.26911
40	2014-04-01	6	1.09693
41	2014-05-01	10	1.20159
42	2014-06-01	5	0.87194
43	2014-07-01	9	0.951938
44	2014-08-01	4	0.773891
45	2014-09-01	6	0.872229
46	2014-10-01	9	0.932104
47	2014-11-01	7	0.863227
48	2014-12-01	9	0.977226
49	2015-01-01	13	0.957362
50	2015-02-01	12	1.23283
51	2015-03-01	14	1.28034
52	2015-04-01	11	1.10618
53	2015-05-01	3	1.21476
54	2015-06-01	7	0.830885
55	2015-07-01	8	0.980418
56	2015-08-01	6	0.790953
57	2015-09-01	3	0.81956
58	2015-10-01	5	0.920665
59	2015-11-01	7	0.847776
60	2015-12-01	9	1.00052
Age-Group 55-65
Periode	Month	No Of Death	Indices	SUM(SI)	Trough	Peak	Ratio	PC			Age-group 55-65
1	2011-01-01	6	1.17657	6.19947	2.82939	6.89271	2.43611	1.43611			2011	2012	2013	2014	2015
2	2011-02-01	8	1.42709	6.89271	Oct	Feb				Jan	1.17657	1.20265	1.23613	1.27523	1.30689
3	2011-03-01	5	1.34482	6.52277						Feb	1.42709	1.41661	1.38132	1.34512	1.32258
4	2011-04-01	3	1.07061	5.12471						Mar	1.34482	1.33073	1.30544	1.28635	1.25543
5	2011-05-01	1	0.816015	3.96913						Apr	1.07061	1.05133	1.02336	0.996504	0.982906
6	2011-06-01	2	1.02959	5.45602						May	0.816015	0.802575	0.801533	0.777398	0.771605
7	2011-07-01	2	0.8773	4.41751						Jun	1.02959	1.06496	1.1045	1.12193	1.13504
8	2011-08-01	3	0.91891	4.1955						Jul	0.8773	0.873446	0.87141	0.900039	0.895315
9	2011-09-01	2	0.619058	3.46318						Aug	0.91891	0.892079	0.853125	0.782425	0.748964
10	2011-10-01	2	0.48926	2.82939						Sep	0.619058	0.64253	0.677859	0.746816	0.776917
11	2011-11-01	7	1.38362	6.52067						Oct	0.48926	0.521726	0.565389	0.60535	0.647662
12	2011-12-01	4	0.845699	4.49927						Nov	1.38362	1.35139	1.30147	1.26289	1.2213
13	2012-01-01	3	1.20265							Dec	0.845699	0.869456	0.905039	0.923127	0.955947
14	2012-02-01	12	1.41661
15	2012-03-01	7	1.33073
16	2012-04-01	2	1.05133
17	2012-05-01	5	0.802575
18	2012-06-01	7	1.06496
19	2012-07-01	4	0.873446
20	2012-08-01	7	0.892079
21	2012-09-01	2	0.64253
22	2012-10-01	2	0.521726
23	2012-11-01	6	1.35139
24	2012-12-01	4	0.869456
25	2013-01-01	6	1.23613
26	2013-02-01	6	1.38132
27	2013-03-01	8	1.30544
28	2013-04-01	9	1.02336
29	2013-05-01	5	0.801533
30	2013-06-01	4	1.1045
31	2013-07-01	7	0.87141
32	2013-08-01	3	0.853125
33	2013-09-01	5	0.677859
34	2013-10-01	2	0.565389
35	2013-11-01	7	1.30147
36	2013-12-01	3	0.905039
37	2014-01-01	6	1.27523
38	2014-02-01	3	1.34512
39	2014-03-01	5	1.28635
40	2014-04-01	6	0.996504
41	2014-05-01	5	0.777398
42	2014-06-01	6	1.12193
43	2014-07-01	3	0.900039
44	2014-08-01	5	0.782425
45	2014-09-01	3	0.746816
46	2014-10-01	5	0.60535
47	2014-11-01	7	1.26289
48	2014-12-01	8	0.923127
49	2015-01-01	9	1.30689
50	2015-02-01	8	1.32258
51	2015-03-01	7	1.25543
52	2015-04-01	3	0.982906
53	2015-05-01	2	0.771605
54	2015-06-01	8	1.13504
55	2015-07-01	6	0.895315
56	2015-08-01	3	0.748964
57	2015-09-01	6	0.776917
58	2015-10-01	4	0.647662
59	2015-11-01	6	1.2213
60	2015-12-01	5	0.955947
	65+
Periode	Month	No Of Death	Indices	Sum of indices	Trough	Peak	Ratio	PC			65+ years of age
4	2011-01-01	24	0.913825	4.54979	3.38622	6.48649	1.91556	0.915558			2011	2012	2013	2014	2015
5	2011-02-01	31	1.10693	5.7895						Jan	0.913825	0.924225	0.910279	0.90338	0.898077
6	2011-03-01	17	1.2395	5.67278						Feb	1.10693	1.16631	1.16765	1.1732	1.17541
7	2011-04-01	20	0.877748	4.29362						Mar	1.2395	1.11186	1.11893	1.10316	1.09932
8	2011-05-01	20	1.09419	5.28691						Apr	0.877748	0.869183	0.854521	0.852223	0.839944
9	2011-06-01	20	0.932484	4.78254						May	1.09419	1.07497	1.06107	1.03716	1.01952
10	2011-07-01	18	0.727752	3.38622						Jun	0.932484	0.950428	0.958348	0.966962	0.974315
11	2011-08-01	14	1.02343	4.94212						Jul	0.727752	0.708448	0.6767	0.647925	0.625391
12	2011-09-01	23	0.863145	4.2415						Aug	1.02343	1.00477	0.991393	0.972296	0.950239
13	2011-10-01	18	0.933832	4.84322						Sep	0.863145	0.859524	0.843507	0.839799	0.835523
14	2011-11-01	26	1.11524	5.93469						Oct	0.933832	0.952467	0.975819	0.985213	0.995892
15	2011-12-01	16	1.24625	6.48649						Nov	1.11524	1.14809	1.18431	1.22857	1.25849
16	2012-01-01	18	0.924225							Dec	1.24625	1.26424	1.29817	1.32729	1.35054
17	2012-02-01	25	1.16631
18	2012-03-01	31	1.11186
19	2012-04-01	19	0.869183
20	2012-05-01	29	1.07497
21	2012-06-01	18	0.950428
22	2012-07-01	16	0.708448
23	2012-08-01	31	1.00477
24	2012-09-01	15	0.859524
25	2012-10-01	20	0.952467
26	2012-11-01	20	1.14809
27	2012-12-01	44	1.26424
28	2013-01-01	21	0.910279
29	2013-02-01	22	1.16765
30	2013-03-01	21	1.11893
31	2013-04-01	21	0.854521
32	2013-05-01	31	1.06107
33	2013-06-01	6	0.958348
34	2013-07-01	15	0.6767
35	2013-08-01	25	0.991393
36	2013-09-01	18	0.843507
37	2013-10-01	21	0.975819
38	2013-11-01	22	1.18431
39	2013-12-01	24	1.29817
40	2014-01-01	17	0.90338
41	2014-02-01	21	1.1732
42	2014-03-01	30	1.10316
43	2014-04-01	13	0.852223
44	2014-05-01	19	1.03716
45	2014-06-01	23	0.966962
46	2014-07-01	12	0.647925
47	2014-08-01	13	0.972296
48	2014-09-01	19	0.839799
49	2014-10-01	29	0.985213
50	2014-11-01	32	1.22857
51	2014-12-01	35	1.32729
52	2015-01-01	21	0.898077
53	2015-02-01	34	1.17541
54	2015-03-01	26	1.09932
55	2015-04-01	22	0.839944
56	2015-05-01	22	1.01952
57	2015-06-01	26	0.974315
58	2015-07-01	14	0.625391
59	2015-08-01	21	0.950239
60	2015-09-01	21	0.835523
61	2015-10-01	20	0.995892
62	2015-11-01	37	1.25849
63	2015-12-01	34	1.35054
